# Supplementary material for: Clinical Behavior, Mutational Profile and T-Cell Repertoire of High-Grade Neuroendocrine Tumors of the Head and Neck
Source: Cancers (Basel). 2023 Apr 24;15(9):2431. doi: 10.3390/cancers15092431 (PMC10177201; doi:10.3390/cancers15092431)
Supplement: Supplementary file 1 [file cancers-15-02431-s001.zip]

Archive with 4 entries (3 files):
- cancers-2316207-supplementary/
- cancers-2316207-supplementary/Supplementary Material S1.xlsx
- cancers-2316207-supplementary/Supplementary Material S2.xlsx
- cancers-2316207-supplementary/Supplementary Table S3.pdf
