# Supplementary material for: Clinical Behavior, Mutational Profile and T-Cell Repertoire of High-Grade Neuroendocrine Tumors of the Head and Neck
Source: Cancers (Basel). 2023 Apr 24;15(9):2431. doi: 10.3390/cancers15092431 (PMC10177201; doi:10.3390/cancers15092431)
Supplement: Supplementary file 1 [file cancers-15-02431-s001.zip › cancers-2316207-supplementary/Supplementary Material S1.xlsx]

## Sheet: Mutant genes & TMB
Sample	OS since IDx (months)	OS since R/M (months)	N alterations	Genes		TMB	Number of bases in calculating TMB	Average Coverage	Deamination Score	Deamination Score QC (threshold 100)
Patient #2 (pre-nivo)	67	58	0			6.72	1189672	980	0	PASS
Patient #2 (post-nivo)			0			5.02	1195561	1486	0	PASS
Patient #3	17	17	1	TP53		6.71	1191534	1416	1	PASS
Patient #4	11	11	2	CDKN2A, TP53		15.94	1192304	1650	10	PASS
Patient #5	31	31	2	RB1, TP53		13.41	1192894	1742	0	PASS
Patient #6	7	3	2	PIK3CA, HNF1A		0.84	1193330	1781	0	PASS
Patient #7	19		2	ARID1A, SMARCB1		5.02	1195027	1811	1	PASS
Patient #9	202		2	MYC, HNF1A		3.35	1193776	1265	0	PASS

## Sheet: Pathogenic variants
Sample	gene	type	function	protein	coding	allele_frequency_%	cosmic	dbsnp	Oncomine Variant Annotator v3.2_Type	Oncomine Variant Annotator v3.2_Class
#3	TP53	SNV	nonsense	p.Glu56Ter	c.166G>T	92.01	5632176:87523:12168:44839:44636		Truncating	Loss-of-Function
#4	CDKN2A	INDEL	frameshift_Deletion	p.Leu91ArgfsTer50	c.272_287delTGGACACGCTGGTGGT	74.60		rs1554654063:rs1554654052:rs1554654055:rs557319056:rs4987127:rs1332510012:rs746459174:rs1563889362:rs1064793589:rs1587331518:rs1587331506:rs1554654057:rs1554654069:rs1587331567:rs876659723	Truncating	Loss-of-Function
#4	TP53	SNV	missense	p.Glu258Lys	c.772G>A	13.90	10988:46351:43568:10751	rs121912652	Hotspot	Loss-of-Function
#5	RB1	INDEL	frameshift_Insertion	p.Leu487PhefsTer9	c.1459_1460dup	20.76		rs1555286611	Truncating	Loss-of-Function
#5	TP53	SNV	missense	p.Arg280Lys	c.839G>A	50.10	9178947:10724:10728:11287	rs1555525215:rs587781564:rs1567547721:rs121912660	Hotspot	Loss-of-Function
#6	PIK3CA	SNV	missense	p.His1047Arg	c.3140A>G	22.35	775:776:249874	rs121913279	Hotspot	Gain-of-Function
#6	HNF1A	INDEL	frameshift_Deletion	p.Pro291GlnfsTer51	c.864delG	100.00	6023927	rs1565885935:rs539507291:rs762703502:rs570915522	Truncating	Loss-of-Function
#7	ARID1A	INDEL	frameshift_Deletion	p.Met1154TrpfsTer7	c.3459delC	40.95	6921345		Truncating	Loss-of-Function
#7	SMARCB1	INDEL	frameshift_Insertion	p.Thr357AspfsTer4	c.1067_1068insT	43.15	5967280		Truncating	Loss-of-Function
#9	MYC	INDEL	nonframeshift_Deletion	p.Gln52del	c.154_156delCAG	4.66		rs61752959:rs745729043	Hotspot	Gain-of-Function
#9	HNF1A	INDEL	frameshift_Deletion	p.Pro291GlnfsTer51	c.864delG	100.00	6023927	rs1565885935:rs539507291:rs762703502:rs570915522	Truncating	Loss-of-Function
