# Supplementary material for: Clinical Behavior, Mutational Profile and T-Cell Repertoire of High-Grade Neuroendocrine Tumors of the Head and Neck
Source: Cancers (Basel). 2023 Apr 24;15(9):2431. doi: 10.3390/cancers15092431 (PMC10177201; doi:10.3390/cancers15092431)
Supplement: Supplementary file 1 [file cancers-15-02431-s001.zip › cancers-2316207-supplementary/Supplementary Material S2.xlsx]

## Sheet: Multisample_clone_frequencies
Variable	Joining	CDR3 AA	CDR3 NT				Patient #1	Patient #2 (PRE-NIVO)	Patient #2 (POST-NIVO)	Patient #5	Patient #7	Patient #9
TRBV20-1	TRBJ2-5	SAPGGSETQY	AGTGCTCCCGGGGGGAGTGAGACCCAGTAC				0.0	0.28964613368283093	0.0011255957930344357	0.0	0.0	0.0
TRBV15	TRBJ1-6	AAGPGRRNSPLH	GCCGCTGGGCCAGGGCGTCGTAATTCACCCCTCCAC				0.0	0.1107470511140236	0.0	0.0	0.0	0.0
TRBV20-1	TRBJ2-7	SATGVGSYEQY	AGTGCCACAGGGGTGGGATCCTACGAGCAGTAC				0.0	0.08453473132372215	0.0	0.0	0.0	0.0
TRBV20-1	TRBJ2-7	SARAGALEQY	AGTGCTAGGGCGGGAGCGCTCGAGCAGTAC				0.0	0.061598951507208385	0.0	0.0	0.0	0.0
TRBV20-1	TRBJ2-7	SASRMRAV	AGTGCTAGTAGAATGCGAGCAGTAC				0.0	0.06127129750982962	0.0	0.0	0.0	0.0
TRBV20-1	TRBJ2-5	SASENSGGFQETQY	AGTGCTAGCGAGAATAGCGGGGGGTTCCAAGAGACCCAGTAC				0.0	0.0399737876802097	0.0	0.0	0.0	0.0
TRBV15	TRBJ1-5	ATSREQGGQPQH	GCCACCAGCAGGGAACAGGGAGGTCAGCCCCAGCAT				0.0	0.027522935779816515	0.0	0.0	0.0	0.0
TRBV20-1	TRBJ1-6	SARDGTGRSPLH	AGTGCTAGAGATGGGACAGGGCGGTCACCCCTCCAC				0.0	0.027195281782437745	0.0	0.0	0.0	0.0
TRBV15	TRBJ2-5	ATSPGLETQY	GCCACCAGCCCGGGGTTGGAGACCCAGTAC				0.0	0.02490170380078637	0.0	0.0	0.0	0.0
TRBV20-1	TRBJ2-5	SARAQMETQY	AGTGCTAGGGCACAGATGGAGACCCAGTAC				0.0	0.023918741808650064	0.0	0.0	0.0	0.0
TRBV15	TRBJ2-7	ATSRDPGTGVMEQY	GCCACCAGCAGAGATCCTGGGACAGGGGTGATGGAGCAGTAC				0.0	0.022935779816513763	0.0	0.0	0.0	0.0
TRBV20-1	TRBJ2-5	SASQETQY	AGTGCTAGCCAAGAGACCCAGTAC				0.0	0.0163826998689384	0.0	0.0	0.0	0.0
TRBV19	TRBJ2-5	ASST*TGRRPS	GCCAGTAGTACCTAGACAGGGAGGAGACCCAGTAC				0.0	0.014416775884665793	0.0	0.0	0.0	0.0
TRBV15	TRBJ2-7	ATSRVYGHLRAV	GCCACCAGCAGAGTGTATGGCCACCTACGAGCAGTAC				0.0	0.01310615989515072	0.0	0.0	0.0	0.0
TRBV28	TRBJ1-5	ASSAPRGARSQH	GCCAGCAGTGCGCCCAGGGGGGCCAGGTCCCAGCAT				0.0	0.012123197903014417	0.0	0.0	0.0	0.0
TRBV20-1	TRBJ2-5	SAPGGGGALETQY	AGTGCTCCCGGGGGCGGGGGGGCCTTGGAGACCCAGTAC				0.0	0.011795543905635648	0.0	0.0	0.0	0.0
TRBV20-1	TRBJ2-7	SAALAGGPTSS	AGTGCGGCCCTAGCGGGGGGACCTACGAGCAGTAC				0.0	0.010812581913499346	5.49349e+10	0.0	0.0	0.0
TRBV15	TRBJ2-7	ATSDDSGRVTYEQY	GCCACCAGCGACGATAGCGGGAGAGTAACCTACGAGCAGTAC				0.0	0.009174311926605505	7.22588e+10	0.0	0.0	0.0
TRBV20-1	TRBJ1-1	SASAQGDLEAF	AGTGCTAGTGCCCAAGGGGACCTTGAAGCTTTC				0.0	0.0081913499344692	0.0	0.0	0.0	0.0
TRBV20-1	TRBJ2-5	SARDLASWEGPLETQY	AGTGCTAGAGATCTTGCTTCATGGGAGGGCCCTCTGGAGACCCAGTAC				0.0	0.007208387942332897	0.0	0.0	0.0	0.0
TRBV6-1	TRBJ2-7	ASRPGTYEQY	GCCAGCAGACCCGGGACCTACGAGCAGTAC				0.0	0.006225425950196592	0.0	0.0	0.0	0.0
TRBV28	TRBJ2-7	ASRPGGGDEQY	GCCAGCAGGCCCGGTGGGGGGGACGAGCAGTAC				0.0	0.005897771952817824	0.0	0.0	0.0	0.0
TRBV20-1	TRBJ2-7	SAKNLSISYEQY	AGTGCTAAAAATCTCTCGATCTCCTACGAGCAGTAC				0.0	0.005242463958060288	0.0	0.0	0.0	0.0
TRBV6-1	TRBJ2-5	ASTVNPGGLGTQY	GCCAGCACCGTAAACCCGGGAGGATTGGGGACCCAGTAC				0.0	0.005242463958060288	0.0	0.0	0.0	0.0
TRBV15	TRBJ2-5	ATSRAGTGGETQY	GCCACCAGCAGAGCCGGGACAGGTGGAGAGACCCAGTAC				0.0	0.004259501965923985	0.0	0.0	0.0	0.0
TRBV7-9	TRBJ1-2	ASSLGDIVSYGYT	GCCAGCAGCTTAGGGGACATCGTGTCATATGGCTACACC				0.0	0.004259501965923985	0.0	0.0	0.0	0.0
TRBV27	TRBJ1-2	ASSSTGGLYGYT	GCCAGCAGTTCGACAGGGGGGCTCTATGGCTACACC				0.0	0.004259501965923985	0.002391150236721594	0.0	0.0	0.0
TRBV7-7	TRBJ2-5	ASSGDRGLGETQY	GCTAGCAGCGGGGACAGGGGTCTGGGGGAGACCCAGTAC				0.0	0.004259501965923985	0.0	0.0	0.0	0.0
TRBV7-2	TRBJ1-5	ASSYSNQPQH	GCCAGCAGCTATAGCAATCAGCCCCAGCAT				0.0	0.003931847968545216	0.0	0.0	0.0	0.0
TRBV7-3	TRBJ2-7	ASSFPGGCDEQY	GCCAGCAGCTTTCCGGGCGGGTGTGACGAGCAGTAC				0.0	0.003931847968545216	0.0	0.0	0.0	0.0
TRBV7-2	TRBJ2-7	ASSFGVDYEQY	GCCAGCAGCTTTGGGGTGGACTACGAGCAGTAC				0.0	0.003931847968545216	0.0	0.0	0.0	0.0
TRBV25-1	TRBJ2-7	ASSPRAV	GCCAGCAGCCCACGAGCAGTAC				0.0	0.0036041939711664484	0.0	0.0	0.0	0.0
TRBV6-1	TRBJ1-5	ASRPLQASGNQPQH	GCCAGCAGGCCCCTTCAGGCTAGCGGCAATCAGCCCCAGCAT				0.0	0.0036041939711664484	0.0	0.0	0.0	0.0
TRBV6-5	TRBJ1-2	ASSYDRNYGYT	GCCAGCAGTTACGACAGGAACTATGGCTACACC				0.0	0.0036041939711664484	0.0	0.0	0.0	0.0
TRBV20-1	TRBJ2-5	SARPGQGAETQY	AGTGCTAGACCCGGACAGGGAGCCGAGACCCAGTAC				0.0	0.00327653997378768	0.0	0.0	0.0	0.0
TRBV20-1	TRBJ2-1	SARMYNEQF	AGTGCTAGGATGTACAATGAGCAGTTC				0.0	0.00327653997378768	2.64645e+11	0.0	0.0	0.0
TRBV7-9	TRBJ1-2	ASSSDSYGYT	GCCAGCAGCTCGGACAGCTATGGCTACACC				0.0	0.00327653997378768	0.0	0.0	0.0	0.0
TRBV7-2	TRBJ2-7	ASSLTTGDSYEQY	GCCAGCAGCTTAACGACAGGAGACTCCTACGAGCAGTAC				0.0	0.00327653997378768	1.65489e+11	0.0	0.0	0.0
TRBV6-5	TRBJ2-7	ASSYDQGTYEQY	GCCAGCAGTTATGATCAGGGAACCTACGAGCAGTAC				0.0	0.00327653997378768	0.0	0.0	0.0	0.0
TRBV27	TRBJ2-1	ARWD*REGLRVSS	GCCAGGTGGGACTAGCGGGAGGGCCTAAGGGTGAGCAGTTC				0.0	0.00327653997378768	3.89787e+10	0.0	0.0	0.0
TRBV25-1	TRBJ2-5	AVRKGETQY	GCCGTCCGTAAGGGGGAGACCCAGTAC				0.0	0.00327653997378768	0.0	0.0	0.0	0.0
TRBV20-1	TRBJ2-5	SAIGRGWFRETQY	AGTGCTATCGGGCGGGGGTGGTTTCGAGAGACCCAGTAC				0.0	0.002948885976408912	0.0	0.0	0.0	0.0
TRBV24-1	TRBJ2-7	ATSVETRILRAV	GCCACCAGTGTGGAGACTAGAATCCTACGAGCAGTAC				0.0	0.002948885976408912	0.0	0.0	0.0	0.0
TRBV28	TRBJ1-5	ASKGEGRRQPQH	GCCAGCAAGGGGGAGGGGCGAAGACAGCCCCAGCAT				0.0	0.002948885976408912	0.0	0.0	0.0	0.0
TRBV28	TRBJ2-7	ASSPGGRSYEQY	GCCAGCAGTCCAGGGGGCAGGTCCTACGAGCAGTAC				0.0	0.002948885976408912	0.0	0.0	0.0	0.0
TRBV7-9	TRBJ2-7	ASSPTAGFEQY	GCCAGCAGTCCGACAGCGGGATTCGAGCAGTAC				0.0	0.002948885976408912	0.0	0.0	0.0	0.0
TRBV20-1	TRBJ2-1	SAQTGYNEQF	AGTGCTCAGACAGGTTACAATGAGCAGTTC				0.0	0.002621231979030144	0.0	0.0	0.0	0.0
TRBV7-2	TRBJ2-5	ASTDWTTSYQETQY	GCCAGCACTGACTGGACTACTTCTTATCAAGAGACCCAGTAC				0.0	0.002621231979030144	0.0	0.0	0.0	0.0
TRBV20-1	TRBJ1-6	SASGGPNSPLH	AGTGCTAGTGGGGGGCCAAATTCACCCCTCCAC				0.0	0.0022935779816513763	0.0	0.0	0.0	0.0
TRBV20-1	TRBJ2-7	SARDIGVGLGEQY	AGTGCTAGAGATATAGGCGTTGGCTTGGGCGAGCAGTAC				0.0	0.001965923984272608	1.83952e+12	0.0	0.0	0.0
TRBV20-1	TRBJ1-5	SAWDRAGSGGNQPQH	AGTGCTTGGGACAGGGCGGGGTCAGGTGGCAATCAGCCCCAGCAT				0.0	0.001965923984272608	0.0	0.0	0.0	0.0
TRBV7-9	TRBJ2-7	ASSFGRNEQY	GCCAGCAGCTTCGGCAGGAACGAGCAGTAC				0.0	0.001965923984272608	0.0	0.0	0.0	0.0
TRBV10-3	TRBJ2-7	AISDYEIRYEQY	GCCATCAGTGATTACGAGATTCGATACGAGCAGTAC				0.0	0.001965923984272608	0.0	0.0	0.0	0.0
TRBV7-2	TRBJ2-7	ASSLRLLSYEQY	GCCAGCAGCTTAAGACTACTCTCCTACGAGCAGTAC				0.0	0.00163826998689384	0.0	0.0	0.0	0.0
TRBV25-1	TRBJ2-5	ASSLVGGQETQY	GCCAGCAGTTTGGTGGGGGGTCAAGAGACCCAGTAC				0.0	0.001310615989515072	0.0	0.0	0.0	0.0
TRBV27	TRBJ2-7	ASR*RGGGPKSS	GCCAGCCGTTGACGGGGGGGTGGTCCGAAGAGCAGTAC				0.0	0.001310615989515072	2.24754e+11	0.0	0.0	0.0
TRBV10-3	TRBJ2-3	AISETDTQY	GCCATCAGTGAGACAGATACGCAGTAT				0.0	0.001310615989515072	0.0	0.0	0.0	0.0
TRBV20-1	TRBJ2-5	SVPTALQETQY	AGTGTCCCGACCGCACTTCAAGAGACCCAGTAC				0.0	9.82962e+10	0.0	0.0	0.0	0.0
TRBV20-1	TRBJ2-3	SARIATDTQY	AGTGCTAGAATCGCCACAGATACGCAGTAT				0.0	6.55308e+10	5.03988e+11	0.0	0.0	0.0
TRBV15	TRBJ1-3	NPYSGNTIY	AACCCCTACTCTGGAAACACCATATAT				0.0	0.0	0.0	3.9223e+10	0.0	0.0
TRBV11-2	TRBJ1-1	KQGKKNTEAF	AAGCAGGGAAAGAAGAACACTGAAGCTTTC				0.0	0.0	0.0	1.23925e+11	0.0	0.0
TRBV26	TRBJ1-5	KAPAS	AAGGCCCCAGCCAGCAT				3.63124e+10	0.0	0.0	0.0	0.0	0.0
TRBV6-1	TRBJ1-4	TTS*PVTNEKLF	ACCACTTCGTAACCTGTAACTAATGAAAAACTGTTT				0.0	0.0	1.50444e+11	0.0	0.0	0.0
TRBV1	TRBJ2-5	TSRKRIQETQY	ACCAGCAGAAAGCGGATACAAGAGACCCAGTAC				0.0	0.0	5.44562e+11	0.0	0.0	0.0
TRBV1	TRBJ2-5	TSSQIRGETQY	ACCAGCAGCCAAATCAGGGGAGAGACCCAGTAC				0.0	0.0	3.64713e+10	0.0	0.0	0.0
TRBV1	TRBJ2-1	TSSQDLPAQMSS	ACCAGCAGCCAAGATCTCCCTGCACAAATGAGCAGTTC				0.0	0.0	4.53612e+10	0.0	0.0	0.0
TRBV1	TRBJ1-1	TSSQDA	ACCAGCAGCCAAGATGCCTC				0.0	0.0	0.0	0.0	7.27721e+08	0.0
TRBV1	TRBJ1-1	TSSQDASPGQGDTEAF	ACCAGCAGCCAAGATGCCTCTCCGGGACAGGGAGACACTGAAGCTTTC				1.162e+12	0.0	0.10756392166874477	1.42014e+11	0.0	0.0
TRBV1	TRBJ1-1	TSSQDASSGQGDTEAF	ACCAGCAGCCAAGATGCCTCTTCGGGACAGGGAGACACTGAAGCTTTC				0.0	0.0	0.0	0.0	0.002506087837696473	0.0
TRBV1	TRBJ2-3	TSSQDGTAGGKQIRS	ACCAGCAGCCAAGATGGGACGGCGGGGGGGAAACAGATACGCAGTAT				0.0	0.0	3.14565e+11	0.0	0.0	0.0
TRBV1	TRBJ2-2	TSSQGEGIGTGELF	ACCAGCAGCCAAGGAGAGGGTATCGGCACCGGGGAGCTGTTT				0.0	0.0	2.73535e+10	0.0	0.0	0.0
TRBV1	TRBJ1-5	TSSPLPRDRGAFNRL*QSAPA	ACCAGCAGCCCCCTGCCGCGGGACAGGGGCGCGTTTAATCGCTTATAGCAATCAGCCCCAGCAT				0.0	0.0	0.0	0.0	4.62103e+11	0.0
TRBV1	TRBJ1-5	TSSPLPRDRGRV*SLIAISPS	ACCAGCAGCCCCCTGCCGCGGGACAGGGGGCGCGTTTAATCGCTTATAGCAATCAGCCCCAGCAT				0.0	0.0	0.0	0.0	0.0032683751727199378	0.0
TRBV27	TRBJ1-2	TSSLRRYMAT	ACCAGCAGTTTACGGCGGTATATGGCTACACC				0.0	0.0	6.92955e+10	0.0	0.0	0.0
TRBV20-1	TRBJ1-2	TPGGACMAT	ACCCCAGGGGGGGCTTGTATGGCTACACC				0.0	0.0	0.0	6.71187e+10	0.0	0.0
TRBV20-1	TRBJ1-2	TPGGGLYGYT	ACCCCAGGGGGGGGCTTGTATGGCTACACC				0.0	0.0	0.0	1.96453e+12	0.0	0.0
TRBV20-1	TRBJ2-3	TGGVKLAQIRS	ACCGGAGGGGTGAAACTAGCACAGATACGCAGTAT				0.0	0.0	0.0	4.00853e+11	0.0	0.0
TRBV20-1	TRBJ1-6	TG*ATPP	ACGGGGTAAGCCACCCCTCCAC				0.0	0.0	0.0	0.0012103350678820625	0.0	0.0
TRBV7-3	TRBJ2-1	TLAGVLQ*AV	ACGTTGGCGGGGGTTCTACAATGAGCAGTTC				0.0	0.0	0.0	1.45058e+12	0.0	0.0
TRBV20-1	TRBJ2-7	SHEQY	AGCCACGAGCAGTAC				0.0	0.0	6.04056e+10	0.0	0.0	0.0
TRBV29-1	TRBJ1-1	SHWAGGNTEAF	AGCCACTGGGCAGGGGGCAACACTGAAGCTTTC				0.0	0.0	4.78686e+10	0.0	0.0	0.0
TRBV29-1	TRBJ1-1	SPGTGVWH*SF	AGCCCCGGGACAGGGGTTTGGCACTGAAGCTTTC				0.0	0.0	0.0	7.10241e+10	0.0	0.0
TRBV29-1	TRBJ2-7	SPHSGPRAV	AGCCCGCACAGCGGGCCAAGAGCAGTAC				0.0	0.0	0.0	2.9282e+12	0.0	0.0
TRBV29-1	TRBJ2-5	SLGLAVGETQY	AGCCTTGGACTAGCGGTCGGGGAGACCCAGTAC				0.0	0.0	0.0	1.12766e+12	0.0	0.0
TRBV29-1	TRBJ1-1	SARTGVGTEAF	AGCGCCAGGACAGGGGTGGGGACTGAAGCTTTC				0.0	0.0	0.0	1.27475e+11	0.0	0.0
TRBV29-1	TRBJ1-1	SARGQGARNTEAF	AGCGCCCGAGGCCAGGGGGCGAGGAACACTGAAGCTTTC				0.0	0.0	0.0	1.18007e+12	0.0	0.0
TRBV29-1	TRBJ2-3	SARPGDTQY	AGCGCCCGCCCTGGAGATACGCAGTAT				0.0	0.0	0.0	1.71601e+12	0.0	0.0
TRBV29-1	TRBJ1-1	SARGNTEAF	AGCGCCCGGGGGAACACTGAAGCTTTC				0.0	0.0	0.0	1.95439e+12	0.0	0.0
TRBV29-1	TRBJ1-4	SAEDNEKLF	AGCGCCGAGGATAATGAAAAACTGTTT				0.0	0.0	0.0	1.70755e+11	0.0	0.0
TRBV29-1	TRBJ2-1	SAANNEQF	AGCGCCGCCAACAATGAGCAGTTC				0.0	0.0	0.0	3.73633e+10	0.0	0.0
TRBV29-1	TRBJ1-2	SATGPGNGYT	AGCGCGACAGGGCCCGGGAACGGCTACACC				0.0	0.0	0.0	1.30518e+12	0.0	0.0
TRBV29-1	TRBJ2-7	SATGTGEWNEQY	AGCGCTACCGGGACTGGGGAATGGAACGAGCAGTAC				0.0	0.0	1.43606e+11	0.0	0.0	0.0
TRBV20-1	TRBJ1-3	SAPDDVGNTIY	AGCGCTCCAGACGACGTTGGAAACACCATATAT				0.0	0.0	0.0011224045534430056	0.0	0.0	0.0
TRBV29-1	TRBJ1-1	SARDPGTEAF	AGCGCTCGGGACCCTGGGACTGAAGCTTTC				0.0	0.0	4.83245e+11	0.0	0.0	0.0
TRBV29-1	TRBJ1-2	SAVGMGGYT	AGCGCTGTGGGGATGGGCGGCTACACC				0.0	0.0	0.0	1.02791e+11	0.0	0.0
TRBV29-1	TRBJ2-2	SASGANTGELF	AGCGCTTCAGGGGCGAACACCGGGGAGCTGTTT				0.0	0.0	0.0	4.48867e+11	0.0	0.0
TRBV29-1	TRBJ1-2	SGKQGDLGYT	AGCGGAAAACAGGGGGACTTAGGCTACACC				0.0	0.0	0.0	0.0	0.0	0.015144820176920612
TRBV29-1	TRBJ2-5	SGAGGPKRPS	AGCGGAGCGGGAGGGCCCAAGAGACCCAGTAC				0.0	0.0	0.0	6.76259e+09	0.0	0.0
TRBV29-1	TRBJ2-5	SGAGGAQETQY	AGCGGAGCGGGAGGGGCCCAAGAGACCCAGTAC				0.0	0.0	0.0	2.89101e+10	0.0	0.0
TRBV29-1	TRBJ2-7	SGWTSGYEQY	AGCGGATGGACTAGCGGCTACGAGCAGTAC				0.0	0.0	0.0	6.08633e+11	0.0	0.0
TRBV29-1	TRBJ1-1	SGTTGGNTEAF	AGCGGCACCACAGGGGGGAACACTGAAGCTTTC				0.0	0.0	0.0	7.52338e+10	0.0	0.0
TRBV29-1	TRBJ2-3	SGPGPSGDIAQIRS	AGCGGCCCAGGGCCTAGCGGGGATATAGCACAGATACGCAGTAT				0.0	0.0	0.0	5.36274e+11	0.0	0.0
TRBV29-1	TRBJ2-1	SGWDSDNEQF	AGCGGCTGGGACAGCGACAATGAGCAGTTC				0.0	0.0	0.0	3.51655e+10	0.0	0.0
TRBV29-1	TRBJ2-1	SGEGNEQF	AGCGGGGAAGGCAATGAGCAGTTC				0.0	0.0	0.0	4.12518e+09	0.0	0.0
TRBV29-1	TRBJ2-2	SVKQTSVTGELF	AGCGTAAAACAGACTAGCGTTACCGGGGAGCTGTTT				1.81562e+10	0.0	0.0	0.0	0.0	0.0
TRBV29-1	TRBJ2-5	SVTPSGIETQY	AGCGTAACCCCATCGGGGATAGAGACCCAGTAC				0.0	0.0	3.51036e+09	0.0	0.0	0.0
TRBV29-1	TRBJ2-7	SVQGAYSYEQY	AGCGTACAGGGGGCTTACTCCTACGAGCAGTAC				0.0	0.0	0.0	1.74137e+12	0.0	0.0
TRBV29-1	TRBJ1-1	SVRQGANTEAF	AGCGTACGACAGGGCGCGAACACTGAAGCTTTC				0.0	0.0	0.0	1.09385e+12	0.0	0.0
TRBV29-1	TRBJ2-5	SVDRRETQY	AGCGTAGACAGGAGAGAGACCCAGTAC				0.0	0.0	0.0	3.08036e+11	0.0	0.0
TRBV29-1	TRBJ2-2	SVDSGKENTGELF	AGCGTAGATAGCGGGAAAGAGAACACCGGGGAGCTGTTT				0.0	0.0	0.0	1.26799e+11	0.0	0.0
TRBV29-1	TRBJ2-3	SVVQGPEIRS	AGCGTAGTTCAGGGGCCGGAGATACGCAGTAT				0.0	0.0	0.0	4.73382e+09	0.0	0.0
TRBV29-1	TRBJ2-3	SVVQGAGDTQY	AGCGTAGTTCAGGGGGCCGGAGATACGCAGTAT				0.0	0.0	0.0	2.45144e+10	0.0	0.0
TRBV29-1	TRBJ2-3	SVQVQLNTDTQY	AGCGTCCAAGTACAGCTAAACACAGATACGCAGTAT				0.0	0.0	0.0	8.84209e+10	0.0	0.0
TRBV29-1	TRBJ2-1	SVPTEDTEG*AV	AGCGTCCCTACAGAGGACACCGAGGGATGAGCAGTTC				0.0	0.0	3.92067e+11	0.0	0.0	0.0
TRBV29-1	TRBJ1-1	SVREVGNTEAF	AGCGTCCGAGAAGTCGGGAACACTGAAGCTTTC				0.0	0.0	0.0	1.9172e+12	0.0	0.0
TRBV29-1	TRBJ2-1	SVELPPGLLTMSS	AGCGTCGAATTGCCCCCGGGACTGCTTACAATGAGCAGTTC				0.0	0.0	0.0	9.50144e+10	0.0	0.0
TRBV29-1	TRBJ2-1	SVEGGPMTNLNEQF	AGCGTCGAGGGAGGGCCAATGACCAATCTCAATGAGCAGTTC				0.0	0.0	0.0	7.89533e+10	0.0	0.0
TRBV29-1	TRBJ1-1	SVGRTEAF	AGCGTCGGACGAACTGAAGCTTTC				0.0	0.0	0.0	3.66025e+12	0.0	0.0
TRBV29-1	TRBJ1-6	SVGGVGSPLH	AGCGTCGGAGGGGTGGGGTCACCCCTCCAC				0.0	0.0	0.0	1.5368e+12	0.0	0.0
TRBV29-1	TRBJ1-4	SVSQGPDEKLF	AGCGTCTCACAGGGACCCGATGAAAAACTGTTT				0.0	0.0	0.0	5.91727e+10	0.0	0.0
TRBV29-1	TRBJ2-3	SVKAGQGTDTQY	AGCGTGAAGGCAGGACAGGGAACAGATACGCAGTAT				0.0	0.0	0.0	8.47015e+10	0.0	0.0
TRBV29-1	TRBJ2-1	SVTLYRDGEQF	AGCGTGACCCTATACAGGGACGGTGAGCAGTTC				0.0	0.0	2.37064e+08	0.0	0.0	0.0
TRBV29-1	TRBJ2-1	SVTGTERPYNEQF	AGCGTGACCGGGACAGAGAGACCCTACAATGAGCAGTTC				0.0	0.0	0.0	2.73378e+12	0.0	0.0
TRBV29-1	TRBJ1-2	SVTGTT	AGCGTGACCGGGACGACC				0.0	0.0	0.0	1.2477e+12	0.0	0.0
TRBV29-1	TRBJ1-1	SVHRERD*SF	AGCGTGCACAGGGAGAGGGACTGAAGCTTTC				0.0	0.0	4.01184e+11	0.0	0.0	0.0
TRBV29-1	TRBJ2-5	SVPEGQGQETQY	AGCGTGCCCGAGGGGCAGGGACAAGAGACCCAGTAC				0.0	0.0	0.0	0.0	0.003152849526481298	0.0
TRBV29-1	TRBJ2-3	SVDGSGGTDTQY	AGCGTGGACGGATCAGGGGGGACAGATACGCAGTAT				0.0	0.0	0.0	1.55709e+12	0.0	0.0
TRBV29-1	TRBJ2-3	SVEGLLPGDTQY	AGCGTGGAGGGACTCCTACCTGGAGATACGCAGTAT				0.0	0.0	3.61978e+12	0.0	0.0	0.0
TRBV29-1	TRBJ2-1	SVGGQLGDPTMSS	AGCGTGGGGGGACAGTTAGGAGATCCTACAATGAGCAGTTC				0.0	0.0	0.0	2.11331e+11	0.0	0.0
TRBV29-1	TRBJ2-1	SVGGTVRRSYNEQF	AGCGTGGGGGGGACAGTTAGGAGATCCTACAATGAGCAGTTC				0.0	0.0	0.0	6.32302e+09	0.0	0.0
TRBV29-1	TRBJ1-1	SVKRQGFH*SF	AGCGTTAAAAGACAGGGTTTCCACTGAAGCTTTC				0.0	0.0	0.0	4.1218e+12	0.0	0.0
TRBV29-1	TRBJ1-6	SVKFTPP	AGCGTTAAATTCACCCCTCCAC				0.0	0.0	0.0	2.79464e+12	0.0	0.0
TRBV29-1	TRBJ2-7	SVKGGLGYEQY	AGCGTTAAGGGGGGGCTGGGCTACGAGCAGTAC				0.0	0.0	7.70456e+08	0.0	0.0	0.0
TRBV29-1	TRBJ2-2	SVTDRPGGELF	AGCGTTACCGACCGGCCTGGAGGGGAGCTGTTT				0.0	0.0	0.0	4.61547e+10	0.0	0.0
TRBV29-1	TRBJ2-7	SVTLISYEQY	AGCGTTACCTTGATATCCTACGAGCAGTAC				0.0	0.0	0.0020768131369657238	0.0	0.0	0.0
TRBV29-1	TRBJ2-1	SVSVQE*GMSS	AGCGTTAGCGTACAGGAGTAAGGAATGAGCAGTTC				0.0	0.0	0.0	1.22065e+11	0.0	0.0
TRBV29-1	TRBJ2-3	SVQFSGGTDTQY	AGCGTTCAATTTAGCGGGGGCACAGATACGCAGTAT				0.0	0.0	2.32505e+11	0.0	0.0	0.0
TRBV29-1	TRBJ1-2	SVQGQGLYGYT	AGCGTTCAGGGGCAGGGCCTCTATGGCTACACC				0.0	0.0	0.0	1.56892e+12	0.0	0.0
TRBV29-1	TRBJ1-1	SVRTGEAF	AGCGTTCGGACCGGGGAAGCTTTC				0.0	0.0	0.0	5.61295e+11	0.0	0.0
TRBV29-1	TRBJ1-2	SVRGENYGYT	AGCGTTCGGGGGGAAAACTATGGCTACACC				0.0	0.0	0.0	1.36266e+12	0.0	0.0
TRBV29-1	TRBJ2-2	SVLTGTTGELF	AGCGTTCTCACAGGGACCACCGGGGAGCTGTTT				0.0	0.0	0.0	0.0	0.0	0.0029024683977508037
TRBV29-1	TRBJ1-2	SVLGSRGEGYT	AGCGTTCTTGGGTCTAGGGGTGAGGGCTACACC				0.0	0.0	9.25459e+10	0.0	0.0	0.0
TRBV29-1	TRBJ2-2	SVEKAGDNTGELF	AGCGTTGAAAAAGCGGGGGATAACACCGGGGAGCTGTTT				0.0	0.0	0.0	0.0011455832406717216	0.0	0.0
TRBV29-1	TRBJ2-3	SVERGADTQY	AGCGTTGAAAGGGGCGCAGATACGCAGTAT				0.0	0.0	0.0	4.54784e+10	0.0	0.0
TRBV29-1	TRBJ2-2	SVESPGWRTGELF	AGCGTTGAAAGTCCAGGGTGGAGAACCGGGGAGCTGTTT				0.0	0.0	0.0	0.0	0.0	0.008941335482026356
TRBV29-1	TRBJ1-2	SVEMGGGGYT	AGCGTTGAAATGGGGGGAGGCGGCTACACC				0.0	0.0	0.0	1.23079e+11	0.0	0.0
TRBV29-1	TRBJ2-1	SVERQIGREQF	AGCGTTGAACGTCAGATAGGTCGCGAGCAGTTC				0.0	0.0	0.0	8.75587e+11	0.0	0.0
TRBV29-1	TRBJ2-4	SVELAGNIQY	AGCGTTGAACTAGCGGGAAACATTCAGTAC				0.0	0.0	1.98313e+11	0.0	0.0	0.0
TRBV29-1	TRBJ2-4	SVEETSGGEWFS	AGCGTTGAAGAGACTAGCGGGGGAGAGTGGTTCAGTAC				0.0	0.0	4.78686e+10	0.0	0.0	0.0
TRBV29-1	TRBJ2-4	SVEETSGGRVVQY	AGCGTTGAAGAGACTAGCGGGGGGAGAGTGGTTCAGTAC				0.0	0.0	4.17141e+11	0.0	0.0	0.0
TRBV29-1	TRBJ2-5	SVEEDTSYQETQY	AGCGTTGAAGAGGACACCTCCTACCAAGAGACCCAGTAC				0.0	0.0	1.03487e+12	0.0	0.0	0.0
TRBV29-1	TRBJ2-7	SVEEFSRSNSYEQY	AGCGTTGAAGAGTTTAGTCGTAGTAACTCCTACGAGCAGTAC				0.0	0.0	3.03168e+11	0.0	0.0	0.0
TRBV29-1	TRBJ2-3	SVEDQRPINGRYAV	AGCGTTGAAGATCAGAGGCCGATCAATGGGAGATACGCAGTAT				0.0	0.0	0.0	1.57568e+12	0.0	0.0
TRBV29-1	TRBJ1-2	SVEDQWGDYGYT	AGCGTTGAAGATCAGTGGGGGGACTATGGCTACACC				0.0	0.0	2.27946e+10	0.0	0.0	0.0
TRBV29-1	TRBJ1-2	SVEDPVTGVPYGYT	AGCGTTGAAGATCCGGTGACAGGGGTCCCGTATGGCTACACC				0.0	0.0	0.0	8.67303e+10	0.0	0.0
TRBV29-1	TRBJ2-2	SVEDRGNTGELF	AGCGTTGAAGATCGGGGAAACACCGGGGAGCTGTTT				0.0	0.0	0.0	1.33054e+12	0.0	0.0
TRBV29-1	TRBJ1-5	SVED*QDS*SAQ	AGCGTTGAAGATTAGCAGGACAGCTAATCAGCCCAGCA				0.0	0.0	0.0	3.80396e+10	0.0	0.0
TRBV29-1	TRBJ1-5	SVED*QDS*SAPA	AGCGTTGAAGATTAGCAGGACAGCTAATCAGCCCCAGCAT				0.0	0.0	0.0	8.12695e+11	0.0	0.0
TRBV29-1	TRBJ1-3	SVEAEPGKENTIY	AGCGTTGAAGCCGAACCGGGAAAGGAAAACACCATATAT				0.0	0.0	0.0	1.78363e+12	0.0	0.0
TRBV29-1	TRBJ1-2	SVEGPGGGYT	AGCGTTGAAGGACCCGGGGGTGGCTACACC				0.0	0.0	0.0	1.75658e+12	0.0	0.0
TRBV29-1	TRBJ1-2	SVEGPGVAT	AGCGTTGAAGGACCCGGGGTGGCTACACC				0.0	0.0	0.0	9.18022e+10	0.0	0.0
TRBV29-1	TRBJ1-2	SVEGTAGYT	AGCGTTGAAGGCACCGCAGGCTACACC				0.0	0.0	0.0	1.53849e+12	0.0	0.0
TRBV29-1	TRBJ2-2	SVEGSGRGTGELF	AGCGTTGAAGGTAGCGGGAGGGGAACCGGGGAGCTGTTT				0.0	0.0	0.0	4.39569e+11	0.0	0.0
TRBV29-1	TRBJ2-6	SVESGGGSD	AGCGTTGAATCCGGGGGGGGGTCTGACT				0.0	0.0	0.0	2.02878e+08	0.0	0.0
TRBV29-1	TRBJ2-1	SVELVSASGRSNEQF	AGCGTTGAATTGGTCTCGGCTAGCGGGAGGTCCAATGAGCAGTTC				2.63265e+11	0.0	0.0038249285960141417	0.0	0.0017283364397906711	0.0
TRBV29-1	TRBJ2-1	SVDMVRGANEQF	AGCGTTGACATGGTTAGGGGGGCCAATGAGCAGTTC				0.0	0.0	0.0	4.29425e+10	0.0	0.0
TRBV29-1	TRBJ1-1	SVDLQAPVWAEAF	AGCGTTGACTTACAGGCGCCTGTTTGGGCTGAAGCTTTC				0.0	0.0	0.0	1.09554e+12	0.0	0.0
TRBV29-1	TRBJ1-2	SVETENYGYT	AGCGTTGAGACAGAAAACTATGGCTACACC				0.0	0.0	0.0	9.09569e+10	0.0	0.0
TRBV29-1	TRBJ2-1	SVETTTGGGVEQF	AGCGTTGAGACTACAACGGGGGGGGGGGTTGAGCAGTTC				0.0	0.0	1.59562e+09	0.0	0.0	0.0
TRBV29-1	TRBJ2-1	SVETTTGGGLSS	AGCGTTGAGACTACAACGGGGGGGGGGTTGAGCAGTTC				0.0	0.0	2.5074e+10	0.0	0.0	0.0
TRBV29-1	TRBJ1-1	SVEEQGLRAF	AGCGTTGAGGAACAGGGGCTGAGAGCTTTC				0.0	0.0	3.3508e+10	0.0	0.0	0.0
TRBV29-1	TRBJ1-5	SVEGSLDSKSAPA	AGCGTTGAGGGATCCCTGGACAGTAAATCAGCCCCAGCAT				0.0	0.0	4.96922e+11	0.0	0.0	0.0
TRBV29-1	TRBJ2-1	SVDLQGIPGEQF	AGCGTTGATCTTCAGGGAATTCCGGGAGAGCAGTTC				0.0	0.0	1.70959e+11	0.0	0.0	0.0
TRBV29-1	TRBJ1-2	SVAQSTYYGYT	AGCGTTGCCCAGAGTACCTACTATGGCTACACC				0.0	0.0	0.0	1.42522e+11	0.0	0.0
TRBV29-1	TRBJ2-3	SVALISYTQY	AGCGTTGCCCTTATCAGCTATACGCAGTAT				0.0	0.0	0.008369253774210682	0.0	0.0	0.0
TRBV29-1	TRBJ1-1	SVAGTGVRYEAF	AGCGTTGCCGGGACAGGGGTTCGGTACGAAGCTTTC				0.0	0.0	0.0	1.18345e+12	0.0	0.0
TRBV29-1	TRBJ1-1	SVAGGTGNTEAF	AGCGTTGCGGGGGGGACAGGGAACACTGAAGCTTTC				0.0	0.0	0.0	2.33309e+12	0.0	0.0
TRBV29-1	TRBJ1-1	SVAGGDREH*SF	AGCGTTGCGGGGGGGGACAGGGAACACTGAAGCTTTC				0.0	0.0	0.0	4.04065e+09	0.0	0.0
TRBV29-1	TRBJ2-2	SVASRGAV	AGCGTTGCGTCCCGGGGAGCTGTTT				0.0	0.0	0.0	1.1023e+12	0.0	0.0
TRBV29-1	TRBJ2-2	SVAYRGDTGELF	AGCGTTGCTTACAGGGGAGACACCGGGGAGCTGTTT				0.0	0.0	0.0	8.65612e+10	0.0	0.0
TRBV29-1	TRBJ1-3	SVAFVDSGNTIY	AGCGTTGCTTTTGTCGACTCTGGAAACACCATATAT				0.0	0.0	0.0	3.21223e+11	0.0	0.0
TRBV29-1	TRBJ2-7	SVGHSGRGGSS	AGCGTTGGACATAGCGGGAGAGGGGGGAGCAGTAC				0.0	0.0	1.82357e+10	0.0	0.0	0.0
TRBV29-1	TRBJ2-7	SVGHSGRGGEQY	AGCGTTGGACATAGCGGGAGAGGGGGGGAGCAGTAC				0.0	0.0	1.57283e+11	0.0	0.0	0.0
TRBV29-1	TRBJ2-1	SVGLAGNWEG*AV	AGCGTTGGACTAGCGGGGAATTGGGAGGGATGAGCAGTTC				0.0	0.0	0.0	1.16824e+12	0.0	0.0
TRBV29-1	TRBJ1-4	SVGGATEGSEKLF	AGCGTTGGAGGGGCGACAGAAGGTAGTGAAAAACTGTTT				0.0	0.0	0.0	1.67374e+11	0.0	0.0
TRBV29-1	TRBJ1-2	SVGSGRAEGYT	AGCGTTGGATCGGGCAGGGCGGAGGGCTACACC				0.0	0.0	0.0	1.20712e+12	0.0	0.0
TRBV29-1	TRBJ2-5	SVGFGTAKETQY	AGCGTTGGATTTGGGACAGCGAAAGAGACCCAGTAC				0.0	0.0	0.0	2.38381e+11	0.0	0.0
TRBV29-1	TRBJ2-1	SVGLGLAGSYNEQF	AGCGTTGGCCTCGGGTTAGCGGGTTCCTACAATGAGCAGTTC				0.0	0.0	0.0	6.44137e+10	0.0	0.0
TRBV29-1	TRBJ1-2	SVGTAYGYT	AGCGTTGGGACAGCTTATGGCTACACC				0.0	0.0	0.0	2.82e+11	0.0	0.0
TRBV29-1	TRBJ2-1	SVGQF	AGCGTTGGGCAGTTC				0.0	0.0	0.0	5.37626e+10	0.0	0.0
TRBV29-1	TRBJ2-5	SVGAKRPS	AGCGTTGGGGCAAAGAGACCCAGTAC				0.0	0.0	3.7839e+10	0.0	0.0	0.0
TRBV29-1	TRBJ1-5	SVGGG*ISPS	AGCGTTGGGGGGGGATGAATCAGCCCCAGCAT				0.0	0.0	0.0	3.88849e+10	0.0	0.0
TRBV29-1	TRBJ1-5	SVGGGMNQPQH	AGCGTTGGGGGGGGGATGAATCAGCCCCAGCAT				0.0	0.0	0.0	7.3036e+10	0.0	0.0
TRBV29-1	TRBJ1-5	SVGGGDESAPA	AGCGTTGGGGGGGGGGATGAATCAGCCCCAGCAT				0.0	0.0	0.0	1.74137e+11	0.0	0.0
TRBV29-1	TRBJ1-1	SVGVDRAAEAF	AGCGTTGGGGTCGACAGGGCCGCTGAAGCTTTC				0.0	0.0	0.0	1.08878e+12	0.0	0.0
TRBV29-1	TRBJ2-7	SVGQGAEYEQY	AGCGTTGGTCAGGGGGCGGAGTACGAGCAGTAC				0.0	0.0	0.0	4.26043e+10	0.0	0.0
TRBV29-1	TRBJ2-5	SVGPTDCRGLGGDPV	AGCGTTGGTCCCACTGATTGCAGGGGCCTCGGGGGAGACCCAGTAC				0.0023702920969686406	0.0	0.0	0.0	0.0	0.0
TRBV29-1	TRBJ2-2	SVGGAGELF	AGCGTTGGTGGGGCCGGGGAGCTGTTT				0.0	0.0	0.0	2.11331e+11	0.0	0.0
TRBV29-1	TRBJ2-5	SVVGGQFQETQY	AGCGTTGTAGGAGGACAGTTCCAAGAGACCCAGTAC				0.0	0.0	0.0	0.0	0.006488538855277294	0.0
TRBV29-1	TRBJ1-1	SVVGARTEAF	AGCGTTGTAGGCGCGCGCACTGAAGCTTTC				0.0	0.0	0.0	1.23755e+11	0.0	0.0
TRBV29-1	TRBJ1-1	SVVAQAGTEAF	AGCGTTGTCGCACAAGCGGGGACTGAAGCTTTC				0.0	0.0	0.0	1.11752e+12	0.0	0.0
TRBV29-1	TRBJ2-5	SVVGVGETQY	AGCGTTGTCGGGGTGGGGGAGACCCAGTAC				0.0	0.0	4.03464e+11	0.0	0.0	0.0
TRBV29-1	TRBJ1-1	SVVNLQGFSMNTEAF	AGCGTTGTGAATTTGCAGGGATTTAGCATGAACACTGAAGCTTTC				0.0	0.0	0.0	1.69065e+11	0.0	0.0
TRBV29-1	TRBJ1-3	SVVEDSGNTIY	AGCGTTGTGGAGGACTCTGGAAACACCATATAT				0.0	0.0	0.0	7.91223e+10	0.0	0.0
TRBV29-1	TRBJ2-2	SVV*RRFGELF	AGCGTTGTGTAGCGAAGGTTCGGGGAGCTGTTT				0.0	0.0	1.49988e+12	0.0	0.0	0.0
TRBV29-1	TRBJ2-1	SVVKGTSGFNEQF	AGCGTTGTTAAGGGGACTAGCGGGTTCAATGAGCAGTTC				0.0	0.0	0.0	4.73382e+10	0.0	0.0
TRBV29-1	TRBJ1-4	SVVLSASPNEKLF	AGCGTTGTTCTGTCGGCTTCGCCTAATGAAAAACTGTTT				0.0	0.0	0.0	1.0313e+10	0.0	0.0
TRBV29-1	TRBJ2-1	SVVGTGAFNEQF	AGCGTTGTTGGGACAGGAGCCTTCAATGAGCAGTTC				0.0	0.0	1.84636e+11	0.0	0.0	0.0
TRBV29-1	TRBJ1-1	SVVGVSSNTEAF	AGCGTTGTTGGGGTATCATCGAACACTGAAGCTTTC				0.0	0.0	0.0	1.06342e+12	0.0	0.0
TRBV29-1	TRBJ2-3	SVSRDTDTQY	AGCGTTTCCAGGGACACAGATACGCAGTAT				0.0	0.0	0.0	2.08457e+12	0.0	0.0
TRBV29-1	TRBJ2-7	SVSIGSYEQY	AGCGTTTCCATCGGCTCCTACGAGCAGTAC				0.0	0.0	1.01436e+12	0.0	0.0	0.0
TRBV29-1	TRBJ1-2	SVSPSDGYT	AGCGTTTCCCCCTCTGATGGCTACACC				0.0	0.0	0.0	0.0	0.0	9.87706e+11
TRBV29-1	TRBJ2-1	SVSGGAGNNEQF	AGCGTTTCTGGGGGTGCTGGAAACAATGAGCAGTTC				0.0	0.0	1.50444e+11	0.0	0.0	0.0
TRBV29-1	TRBJ1-1	SVWAGGVRF	AGCGTTTGGGCAGGGGGCGTCCGCTTTC				0.0	0.0	0.0	1.17331e+12	0.0	0.0
TRBV29-1	TRBJ2-7	SVLDRVYEQY	AGCGTTTTGGACAGGGTCTACGAGCAGTAC				0.0	0.0	1.63209e+12	0.0	0.0	0.0
TRBV29-1	TRBJ2-3	SYSRSTQGTDTQY	AGCTACTCTAGGAGCACTCAAGGCACAGATACGCAGTAT				0.0	0.0	0.0	8.25036e+09	0.0	0.0
TRBV29-1	TRBJ2-3	SCLQQDTQY	AGCTGTTTACAGCAAGATACGCAGTAT				0.0	0.0	0.0	9.36619e+10	0.0	0.0
TRBV29-1	TRBJ1-2	SFSRLYGYT	AGCTTTTCAAGGCTCTATGGCTACACC				0.0	0.0	0.0	1.35421e+12	0.0	0.0
TRBV20-1	TRBJ2-1	RAGSSNEQF	AGGGCCGGGTCCTCCAATGAGCAGTTC				0.0	0.0	0.0	8.58849e+10	0.0	0.0
TRBV20-1	TRBJ2-3	STPLGGTSQY	AGTACACCACTGGGCGGGACGTCGCAGTAT				0.0	0.0	0.0	3.98993e+12	0.0	0.0
TRBV20-1	TRBJ1-1	STGGLPNTEAF	AGTACAGGGGGCCTCCCGAACACTGAAGCTTTC				0.0	0.0	0.0	2.80817e+11	0.0	0.0
TRBV20-1	TRBJ1-1	STPAGGTLKL	AGTACCCCCGCGGGGGGGACACTGAAGCTTTC				0.0	0.0	0.0	1.65345e+12	0.0	0.0
TRBV20-1	TRBJ1-1	STPAGGDTEAF	AGTACCCCCGCGGGGGGGGACACTGAAGCTTTC				0.0	0.0	0.0	1.11245e+12	0.0	0.0
TRBV20-1	TRBJ1-1	STPRGGH*SF	AGTACCCCGCGGGGGGGACACTGAAGCTTTC				0.0	0.0	0.0	1.72615e+12	0.0	0.0
TRBV20-1	TRBJ1-1	STPRGGTLKL	AGTACCCCGCGGGGGGGGACACTGAAGCTTTC				0.0	0.0	0.0	2.76421e+12	0.0	0.0
TRBV20-1	TRBJ1-1	STPAGGYTEAF	AGTACCCCGGCAGGGGGGTACACTGAAGCTTTC				0.0	0.0	0.0	1.01439e+09	0.0	0.0
TRBV20-1	TRBJ2-3	SINRDGESTDTQY	AGTATAAACCGGGACGGGGAATCCACAGATACGCAGTAT				0.0	0.0	0.0	2.0423e+10	0.0	0.0
TRBV20-1	TRBJ2-3	SMLLSGDTQY	AGTATGTTACTCAGCGGGGATACGCAGTAT				0.006140427324356907	0.0	0.0	0.0	0.0	0.0
TRBV20-1	TRBJ2-1	SIVTSLNEQF	AGTATTGTTACTAGTTTGAATGAGCAGTTC				0.0	0.0	0.0	0.0042606026045112246	0.0	0.0
TRBV20-1	TRBJ2-3	SPS*QG*IRS	AGTCCTTCTTGACAGGGATAGATACGCAGTAT				0.0	0.0	0.0	1.1395e+12	0.0	0.0
TRBV20-1	TRBJ2-3	SPS*QGIDTQY	AGTCCTTCTTGACAGGGGATAGATACGCAGTAT				0.0	0.0	0.0	4.46162e+11	0.0	0.0
TRBV20-1	TRBJ1-6	SENRGPNNSPLH	AGTGAGAACAGGGGGCCAAATAATTCACCCCTCCAC				0.0	0.0	1.14201e+12	0.0	0.006493087109066216	0.0
TRBV20-1	TRBJ2-1	SAKAGTLNEQF	AGTGCAAAAGCCGGGACCTTAAATGAGCAGTTC				6.27297e+11	0.0	0.0	0.0	0.0	0.0
TRBV20-1	TRBJ1-1	SAKVVTEAF	AGTGCAAAAGTGGTGACTGAAGCTTTC				0.0	0.0	0.0	0.0021738354941790135	0.0	0.0
TRBV20-1	TRBJ2-3	SANDSQIRS	AGTGCAAATGATTCGCAGATACGCAGTAT				0.0	0.0	0.0	0.0	0.0	0.01150590457377035
TRBV20-1	TRBJ2-2	SATGTGGAGELF	AGTGCAACCGGGACAGGGGGCGCCGGGGAGCTGTTT				0.0	0.0	0.0	1.81068e+12	0.0	0.0
TRBV20-1	TRBJ2-7	SARTGILRAV	AGTGCAAGGACAGGGATCCTACGAGCAGTAC				0.0	0.0	1.2423e+12	0.0	0.0	0.0
TRBV20-1	TRBJ2-1	SAMQLAGGYNEQF	AGTGCAATGCAGCTAGCGGGAGGGTACAATGAGCAGTTC				0.0	0.0	0.0	1.31532e+12	0.0	0.0
TRBV20-1	TRBJ1-1	SAPVGLNTEAF	AGTGCACCCGTGGGGCTTAACACTGAAGCTTTC				0.0	0.0	0.0	1.69065e+10	0.0	0.0
TRBV20-1	TRBJ2-1	SAPGGWAQ*AV	AGTGCACCGGGGGGGTGGGCACAATGAGCAGTTC				0.0	0.0	9.04944e+10	0.0	0.0	0.0
TRBV20-1	TRBJ2-1	SAPGGGHNEQF	AGTGCACCGGGGGGTGGGCACAATGAGCAGTTC				0.0	0.0	3.00888e+10	0.0	0.0	0.0
TRBV20-1	TRBJ1-1	SARNTGPSGSEAF	AGTGCACGAAACACAGGACCCTCGGGGTCTGAAGCTTTC				0.0	0.0	0.0	0.0018314792275969244	0.0	0.0
TRBV20-1	TRBJ1-2	SAELTGALNYGYT	AGTGCAGAACTGACAGGGGCCCTCAACTATGGCTACACC				0.0	0.0	0.0	3.69238e+11	0.0	0.0
TRBV20-1	TRBJ1-2	SAEDRANYGYT	AGTGCAGAAGACAGGGCTAACTATGGCTACACC				0.0	0.0	0.0	7.52846e+11	0.0	0.0
TRBV20-1	TRBJ2-5	SADRTSGETQY	AGTGCAGACAGGACTAGCGGGGAGACCCAGTAC				0.0	0.0	4.2717e+11	0.0	0.0	0.0
TRBV20-1	TRBJ2-2	SASAEKPGSC	AGTGCATCAGCGGAAAAACCGGGGAGCTGTTT				0.0	0.0	0.0	2.1691e+12	0.0	0.0
TRBV20-1	TRBJ1-6	SASTGIGSPLH	AGTGCATCGACAGGGATCGGATCACCCCTCCAC				0.0	0.0	1.37223e+12	0.0	0.0	0.0
TRBV20-1	TRBJ1-1	SAKGGAADTEAF	AGTGCCAAGGGGGGGGCGGCGGACACTGAAGCTTTC				0.0	0.0	6.13174e+10	0.0	0.0	0.0
TRBV20-1	TRBJ1-1	SAKGGGGGH*SF	AGTGCCAAGGGGGGGGGCGGCGGACACTGAAGCTTTC				0.0	0.0	2.27946e+11	0.0	0.0	0.0
TRBV20-1	TRBJ1-4	SATNRAATNEKLF	AGTGCCACCAACAGGGCTGCAACTAATGAAAAACTGTTT				0.0	0.0	0.0	1.21896e+11	0.0	0.0
TRBV20-1	TRBJ2-7	SATPLAGGPAYEQY	AGTGCCACCCCCCTAGCGGGAGGGCCGGCCTACGAGCAGTAC				0.015249393582872165	0.0	0.0	0.0	0.0	0.0
TRBV20-1	TRBJ1-2	SATAMGAT	AGTGCCACGGCGATGGGGGCTACACC				0.0	0.0	0.0	3.13615e+12	0.0	0.0
TRBV20-1	TRBJ2-2	SATGQGTGELF	AGTGCCACGGGACAGGGGACCGGGGAGCTGTTT				0.0	0.0	4.01868e+12	0.0	0.0	0.0
TRBV20-1	TRBJ2-5	SATVSGRASETQY	AGTGCCACTGTCAGCGGGAGGGCATCAGAGACCCAGTAC				0.0	0.0	0.0	3.64335e+11	0.0	0.0
TRBV20-1	TRBJ2-3	SARLAAGADTQY	AGTGCCAGACTAGCGGCTGGGGCAGATACGCAGTAT				0.0	0.0	0.0	4.06939e+11	0.0	0.0
TRBV20-1	TRBJ2-5	SASRGQGAGRPS	AGTGCCAGCCGAGGACAGGGGGCCGGGAGACCCAGTAC				0.0	0.0	3.55595e+11	0.0	0.0	0.0
TRBV20-1	TRBJ2-5	SASRGQGGRETQY	AGTGCCAGCCGAGGACAGGGGGGCCGGGAGACCCAGTAC				0.0	0.0	3.00204e+11	0.0	0.0	0.0
TRBV20-1	TRBJ2-1	SAISGRGPTMSS	AGTGCCATCAGCGGGAGGGGACCCACAATGAGCAGTTC				0.0	0.0	4.65009e+10	0.0	0.0	0.0
TRBV20-1	TRBJ2-3	SAIRATQIRS	AGTGCCATCAGGGCGACACAGATACGCAGTAT				0.0	0.0	0.0	3.33058e+10	0.0	0.0
TRBV20-1	TRBJ2-3	SAIRGDTDTQY	AGTGCCATCAGGGGCGACACAGATACGCAGTAT				0.0	0.0	0.0	1.71432e+12	0.0	0.0
TRBV20-1	TRBJ1-5	SAQKTGGGESAPA	AGTGCCCAAAAAACGGGGGGGGGTGAATCAGCCCCAGCAT				0.0	0.0	0.0	3.17842e+11	0.0	0.0
TRBV20-1	TRBJ1-5	SAQKTGGVNQPQH	AGTGCCCAAAAAACGGGGGGGGTGAATCAGCCCCAGCAT				0.0	0.0	0.0	2.2063e+12	0.0	0.0
TRBV20-1	TRBJ1-5	SAQKRGG*ISPS	AGTGCCCAAAAACGGGGGGGGTGAATCAGCCCCAGCAT				0.0	0.0	0.0	3.68561e+10	0.0	0.0
TRBV20-1	TRBJ1-5	SAHEDSNQPQH	AGTGCCCACGAAGATAGCAATCAGCCCCAGCAT				0.0	0.0	0.0	5.96968e+11	0.0	0.0
TRBV20-1	TRBJ1-1	SAQRQFTEAF	AGTGCCCAGCGTCAGTTCACTGAAGCTTTC				0.0	0.0	0.0	3.81579e+12	0.0	0.0
TRBV20-1	TRBJ2-1	SAPRVREGVYEQF	AGTGCCCCAAGGGTGCGGGAGGGCGTCTATGAGCAGTTC				0.0	0.0	0.0	9.26475e+10	0.0	0.0
TRBV20-1	TRBJ1-2	SAPEPTGSLWLH	AGTGCCCCCGAGCCGACAGGGAGCCTATGGCTACACC				0.0	0.0	0.0	4.48022e+10	0.0	0.0
TRBV20-1	TRBJ1-2	SAPSRQGAYGYT	AGTGCCCCGAGCCGACAGGGAGCCTATGGCTACACC				0.0	0.0	0.0	8.68993e+10	0.0	0.0
TRBV20-1	TRBJ2-2	SAPMTSGRAGELF	AGTGCCCCGATGACTAGCGGGAGGGCCGGGGAGCTGTTT				0.0	0.0	0.0	2.37367e+12	0.0	0.0
TRBV20-1	TRBJ2-7	SAPDRLRAV	AGTGCCCCGGACAGGCTACGAGCAGTAC				0.0	0.0	0.0	1.78532e+12	0.0	0.0
TRBV20-1	TRBJ2-1	SAPDPQGANLYNEQF	AGTGCCCCGGACCCCCAAGGAGCTAACCTCTACAATGAGCAGTTC				0.0	0.0	0.0	2.30773e+12	0.0	0.0
TRBV20-1	TRBJ2-1	SAPATYNEQF	AGTGCCCCGGCGACCTACAATGAGCAGTTC				0.0	0.0	0.0	1.24263e+11	0.0	0.0
TRBV20-1	TRBJ2-7	SAPGQGGEQY	AGTGCCCCGGGACAGGGAGGCGAGCAGTAC				0.0	0.0	0.0	3.10572e+10	0.0	0.0
TRBV20-1	TRBJ1-3	SAPDLSRNTIY	AGTGCCCCTGATTTGTCCCGAAACACCATATAT				0.0	0.0	0.0	2.36184e+12	0.0	0.0
TRBV20-1	TRBJ1-5	SAPYPGVPQSAPA	AGTGCCCCTTATCCCGGGGTCCCACAATCAGCCCCAGCAT				0.0	0.0	0.0	3.31029e+12	0.0	0.0
TRBV20-1	TRBJ2-1	SALGEGRNEQF	AGTGCCCTAGGGGAGGGTCGCAATGAGCAGTTC				0.0	0.0	0.0	1.12766e+12	0.0	0.0
TRBV20-1	TRBJ1-3	SALYPTWDSSGNTIY	AGTGCCCTATACCCTACCTGGGACAGCTCTGGAAACACCATATAT				0.0	0.0	0.0	1.85971e+09	0.0	0.0
TRBV20-1	TRBJ1-3	SAEPSQGRSSGNTIY	AGTGCCGAACCCTCACAGGGGCGAAGCTCTGGAAACACCATATAT				0.0	0.0	0.0	2.27223e+11	0.0	0.0
TRBV20-1	TRBJ2-7	SAEATAYEQY	AGTGCCGAAGCGACAGCCTACGAGCAGTAC				0.0	0.0	0.0	1.83773e+11	0.0	0.0
TRBV20-1	TRBJ2-7	SAEGTKYEQY	AGTGCCGAAGGGACTAAGTACGAGCAGTAC				0.0	0.0	0.004366527543816859	0.0	0.0	0.0
TRBV20-1	TRBJ2-7	SADRELPTSS	AGTGCCGACAGGGAGCTACCTACGAGCAGTAC				0.0	0.0	0.0	1.35252e+11	0.0	0.0
TRBV20-1	TRBJ2-1	SADQETSGYYNEQF	AGTGCCGACCAAGAGACTAGCGGGTACTACAATGAGCAGTTC				0.0	0.0	0.0	1.23586e+12	0.0	0.0
TRBV20-1	TRBJ2-7	SADRTSAYEQY	AGTGCCGACCGGACTAGCGCCTACGAGCAGTAC				0.0	0.0	0.0	3.34072e+11	0.0	0.0
TRBV20-1	TRBJ1-1	SADMGAGSGNTEAF	AGTGCCGATATGGGGGCCGGGAGTGGGAACACTGAAGCTTTC				9.66818e+11	0.0	0.0	0.0	0.0	0.0
TRBV20-1	TRBJ2-1	SAAPKGLAGSYNEQF	AGTGCCGCGCCGAAGGGACTAGCGGGATCCTACAATGAGCAGTTC				0.0	0.0	0.0	1.22234e+11	0.0	0.0
TRBV20-1	TRBJ2-1	SAANP*RRVILLQ*AV	AGTGCCGCTAACCCCTAGCGGAGGGTAATCCTCCTACAATGAGCAGTTC				0.0	0.0	0.0	6.33993e+10	0.0	0.0
TRBV20-1	TRBJ2-1	SAANP*REGNPPTMSS	AGTGCCGCTAACCCCTAGCGGGAGGGTAATCCTCCTACAATGAGCAGTTC				0.0	0.0	0.0	3.11925e+12	0.0	0.0
TRBV20-1	TRBJ2-3	SAGGGAGEQDTQY	AGTGCCGGCGGGGGGGCGGGGGAGCAGGATACGCAGTAT				0.0	0.0	0.0	0.0	0.0011752687790576564	0.0
TRBV20-1	TRBJ1-5	SAGTHYSNQPQH	AGTGCCGGGACCCACTATAGCAATCAGCCCCAGCAT				0.0	0.0	1.44062e+12	0.0	0.0	0.0
TRBV20-1	TRBJ1-5	SAGQPQH	AGTGCCGGTCAGCCCCAGCAT				0.0	0.0	0.0	3.76e+12	0.0	0.0
TRBV20-1	TRBJ1-5	SAVSGIQ	AGTGCCGTCTCCGGAATCCAGCA				0.0	0.0	0.0	3.24604e+10	0.0	0.0
TRBV20-1	TRBJ1-5	SAVSGIQH	AGTGCCGTCTCCGGAATCCAGCAT				0.0	0.0	0.0	7.56227e+11	0.0	0.0
TRBV20-1	TRBJ2-5	SAVGTSTAQY	AGTGCCGTGGGGACGTCGACGGCCCAGTAC				0.0	0.0	0.0	1.87831e+12	0.0	0.0
TRBV20-1	TRBJ1-1	SAVVFRAFTAEAF	AGTGCCGTGGTCTTCCGGGCATTTACTGCTGAAGCTTTC				0.0	0.0	5.56643e+11	0.0	0.0	0.0
TRBV20-1	TRBJ2-7	SAYGQSYEQY	AGTGCCTATGGACAGTCCTACGAGCAGTAC				0.0	0.0	5.19716e+10	0.0	0.0	0.0
TRBV20-1	TRBJ1-4	SASPSAGQGLTNEKLF	AGTGCCTCCCCCTCCGCGGGACAGGGGTTAACTAATGAAAAACTGTTT				0.0	0.0	0.0	8.79137e+09	0.0	0.0
TRBV20-1	TRBJ1-1	SASNTEAF	AGTGCCTCGAACACTGAAGCTTTC				0.0	0.0	0.0	5.90882e+11	0.0	0.0
TRBV20-1	TRBJ2-3	SASLAGGGNTQY	AGTGCCTCGCTAGCGGGAGGGGGAAATACGCAGTAT				9.98591e+09	0.0	0.0	0.0	0.0	0.0
TRBV20-1	TRBJ2-1	SASGLGYNEQF	AGTGCCTCGGGACTAGGGTACAATGAGCAGTTC				0.0	0.0	0.0	1.2663e+12	0.0	0.0
TRBV20-1	TRBJ2-3	SASPSTDTQY	AGTGCCTCTCCTAGCACAGATACGCAGTAT				0.0	0.0	0.0	1.52158e+10	0.0	0.0
TRBV20-1	TRBJ2-5	SATEGIGGRETQY	AGTGCGACAGAGGGGATCGGGGGTCGGGAGACCCAGTAC				0.0	0.0	8.47958e+10	0.0	0.0	0.0
TRBV20-1	TRBJ1-2	SATGTGDGYGYT	AGTGCGACCGGGACAGGGGATGGTTATGGCTACACC				0.0	0.0	0.0	2.75576e+11	0.0	0.0
TRBV20-1	TRBJ1-6	SATTGEYNSPLH	AGTGCGACGACAGGAGAGTATAATTCACCCCTCCAC				0.0	0.0	0.0011550007864126136	0.0	0.0	0.0
TRBV20-1	TRBJ1-2	SAREDPARYGYT	AGTGCGAGGGAGGACCCGGCTAGATATGGCTACACC				0.0	0.0	0.0	4.0136e+12	0.0	0.0
TRBV20-1	TRBJ1-5	SARGTASNQPQH	AGTGCGAGGGGGACAGCAAGCAATCAGCCCCAGCAT				0.0	0.0	1.45429e+12	0.0	0.0	0.0
TRBV20-1	TRBJ1-1	SARVQRNTEAF	AGTGCGAGGGTTCAGCGTAACACTGAAGCTTTC				0.0	0.0	0.0	2.78281e+12	0.0	0.0
TRBV20-1	TRBJ2-7	SAIDRERAYEQY	AGTGCGATAGACAGGGAACGAGCCTACGAGCAGTAC				0.0	0.0	0.0	1.60781e+12	0.0	0.0
TRBV20-1	TRBJ2-1	SAISGSSYNEQF	AGTGCGATTAGCGGGAGCTCCTACAATGAGCAGTTC				0.0	0.0	0.0	2.89101e+11	0.0	0.0
TRBV20-1	TRBJ1-6	SAIYRDSPLH	AGTGCGATTTACAGGGATTCACCCCTCCAC				0.0	0.0	0.0	3.23421e+11	0.0	0.0
TRBV20-1	TRBJ2-5	SAPDRDRGTKTQY	AGTGCGCCAGACCGGGACAGGGGGACAAAGACCCAGTAC				0.0	0.0	0.0	1.8259e+10	0.0	0.0
TRBV20-1	TRBJ2-1	SAPKRTKWSYNEQF	AGTGCGCCGAAACGGACAAAGTGGTCCTACAATGAGCAGTTC				0.0	0.0	0.0	1.64331e+11	0.0	0.0
TRBV20-1	TRBJ2-1	SALAQSYNEQF	AGTGCGCTAGCGCAGTCCTACAATGAGCAGTTC				0.0	0.0	0.0	9.29857e+09	0.0	0.0
TRBV20-1	TRBJ2-7	SAEGDYSYEQY	AGTGCGGAAGGGGACTACTCCTACGAGCAGTAC				0.0	0.0	6.24571e+10	0.0	0.0	0.0
TRBV20-1	TRBJ2-1	SADSRLVADEQF	AGTGCGGATAGCCGTTTAGTAGCTGACGAGCAGTTC				0.0	0.0	0.0	1.34745e+12	0.0	0.0
TRBV20-1	TRBJ2-6	SAGGGRGQRPD	AGTGCGGGGGGGGGCCGGGGCCAACGTCCTGACT				0.0	0.0	3.19124e+09	0.0	0.0	0.0
TRBV20-1	TRBJ2-6	SAGGGPGPTS*	AGTGCGGGGGGGGGGCCGGGGCCAACGTCCTGACT				0.0	0.0	6.83837e+09	0.0	0.0	0.0
TRBV20-1	TRBJ2-3	SAGESGQDTQY	AGTGCGGGTGAAAGCGGCCAGGATACGCAGTAT				0.0	0.0	1.11693e+11	0.0	0.0	0.0
TRBV20-1	TRBJ2-1	SASAGTSGRGEQF	AGTGCGTCCGCCGGGACTAGCGGGAGGGGTGAGCAGTTC				0.0	0.0	0.0	1.14288e+12	0.0	0.0
TRBV20-1	TRBJ2-1	SAFPGLAGNNEQF	AGTGCGTTCCCGGGACTAGCGGGTAACAATGAGCAGTTC				0.0	0.0	0.0	1.06511e+12	0.0	0.0
TRBV20-1	TRBJ1-1	SALKNTEAF	AGTGCGTTGAAGAACACTGAAGCTTTC				0.0	0.0	0.0	3.78536e+12	0.0	0.0
TRBV20-1	TRBJ2-3	SAKTPWPGERYAV	AGTGCTAAAACACCTTGGCCAGGGGAAAGATACGCAGTAT				0.0	0.0	7.86413e+10	0.0	0.0	0.0
TRBV20-1	TRBJ1-2	SAKRDRDMAT	AGTGCTAAAAGGGACAGGGATATGGCTACACC				0.0	0.0	0.0	2.26547e+10	0.0	0.0
TRBV20-1	TRBJ1-4	SAKQGVLEKLF	AGTGCTAAACAGGGGGTGCTTGAAAAACTGTTT				0.0	0.0	1.09414e+11	0.0	0.0	0.0
TRBV20-1	TRBJ2-3	SAKRQGPATDTQY	AGTGCTAAACGACAGGGTCCGGCCACAGATACGCAGTAT				0.0	0.0	0.0	6.5631e+11	0.0	0.0
TRBV20-1	TRBJ1-6	SAKDQTGHSPLH	AGTGCTAAAGATCAGACAGGGCATTCACCCCTCCAC				0.0	0.0	0.0	0.0	2.00123e+11	0.0
TRBV20-1	TRBJ2-1	SAKYRYNEQF	AGTGCTAAATACAGATACAATGAGCAGTTC				0.0	0.0	0.0	8.18612e+10	0.0	0.0
TRBV20-1	TRBJ2-3	SAKSDTQY	AGTGCTAAATCAGATACGCAGTAT				0.0	0.0	0.0	2.07781e+11	0.0	0.0
TRBV20-1	TRBJ2-2	SANPKRGHTGELF	AGTGCTAACCCTAAGCGGGGACACACCGGGGAGCTGTTT				0.0	0.0	0.0	5.27482e+11	0.0	0.0
TRBV20-1	TRBJ2-7	SANRDRVPYEQY	AGTGCTAACCGGGACAGGGTCCCCTACGAGCAGTAC				0.0	0.0	0.0	1.77011e+12	0.0	0.0
TRBV20-1	TRBJ2-1	SANRGAATMSS	AGTGCTAACCGGGGGGCCGCTACAATGAGCAGTTC				0.0	0.0	9.34577e+09	0.0	0.0	0.0
TRBV20-1	TRBJ2-1	SANRGGRYNEQF	AGTGCTAACCGGGGGGGCCGCTACAATGAGCAGTTC				0.0	0.0	6.79278e+10	0.0	0.0	0.0
TRBV20-1	TRBJ2-1	SANRGGPLQ*AV	AGTGCTAACCGGGGGGGGCCGCTACAATGAGCAGTTC				0.0	0.0	8.20604e+09	0.0	0.0	0.0
TRBV20-1	TRBJ2-1	SANEVRGVEQF	AGTGCTAACGAAGTGAGAGGGGTGGAGCAGTTC				0.0	0.0	0.0	1.22572e+11	0.0	0.0
TRBV20-1	TRBJ1-1	SANGVTEAF	AGTGCTAACGGGGTCACTGAAGCTTTC				0.0	0.0	0.0	0.0	0.014796379226123714	0.0
TRBV20-1	TRBJ1-5	SAKKGAGAISPS	AGTGCTAAGAAGGGGGCAGGGGCAATCAGCCCCAGCAT				0.0	0.0	0.0	4.39738e+12	0.0	0.0
TRBV20-1	TRBJ2-7	SAKRGEVTSS	AGTGCTAAGCGGGGGGAGGTTACGAGCAGTAC				0.0	0.0	0.0	2.13022e+11	0.0	0.0
TRBV20-1	TRBJ2-7	SAKRGGGYEQY	AGTGCTAAGCGGGGGGGAGGTTACGAGCAGTAC				0.0	0.0	0.0	1.44043e+11	0.0	0.0
TRBV20-1	TRBJ1-3	SAKLWDSGNTIY	AGTGCTAAGCTCTGGGACTCTGGAAACACCATATAT				0.0	0.0	0.0	5.13112e+10	0.0	0.0
TRBV20-1	TRBJ1-2	SAKEVFAGYT	AGTGCTAAGGAGGTTTTCGCTGGCTACACC				0.0	0.0	0.0	3.13108e+12	0.0	0.0
TRBV20-1	TRBJ2-3	SAKVATDTQY	AGTGCTAAGGTGGCGACAGATACGCAGTAT				0.0	0.0	0.0023129648667315553	0.0	0.0	0.0
TRBV20-1	TRBJ2-1	SAKVSGKYSYNEQF	AGTGCTAAGGTTAGCGGGAAATACTCCTACAATGAGCAGTTC				3.75833e+12	0.0	0.0	0.0	0.0	0.0
TRBV20-1	TRBJ1-1	SANWGRNTEAF	AGTGCTAATTGGGGACGGAACACTGAAGCTTTC				0.0	0.0	0.0	0.0	0.0	0.0014642303260295098
TRBV20-1	TRBJ2-1	SATTGTGSSYNEQF	AGTGCTACAACCGGGACGGGGAGCTCCTACAATGAGCAGTTC				0.0	0.0	0.0	1.33561e+12	0.0	0.0
TRBV20-1	TRBJ2-7	SATLAGAYEQY	AGTGCTACACTAGCGGGGGCCTACGAGCAGTAC				0.0	0.0	0.0	3.61461e+11	0.0	0.0
TRBV20-1	TRBJ2-7	SATGQTYEQY	AGTGCTACAGGACAGACCTACGAGCAGTAC				0.0	0.0	0.0	1.74644e+12	0.0	0.0
TRBV20-1	TRBJ2-5	SATSGLAGLETQY	AGTGCTACCAGCGGACTAGCGGGGCTAGAGACCCAGTAC				0.027003718390053305	0.0	0.0	0.0	0.0	0.0
TRBV20-1	TRBJ2-3	SATMTSGYTDTQY	AGTGCTACCATGACTAGCGGATACACAGATACGCAGTAT				0.0	0.0	0.0	5.92741e+11	0.0	0.0
TRBV20-1	TRBJ2-1	SATPPYNEQF	AGTGCTACCCCACCGTACAATGAGCAGTTC				0.0	0.0	0.0	2.52921e+11	0.0	0.0
TRBV20-1	TRBJ1-3	SATPGTGVGNTIY	AGTGCTACCCCCGGGACAGGGGTTGGAAACACCATATAT				0.0	0.0	0.0	1.59597e+12	0.0	0.0
TRBV20-1	TRBJ2-5	SATPSQETQY	AGTGCTACCCCGTCCCAAGAGACCCAGTAC				0.0	0.0	5.07179e+11	0.0	0.0	0.0
TRBV20-1	TRBJ2-4	SATLNPGAKNIQY	AGTGCTACCCTAAATCCTGGGGCCAAAAACATTCAGTAC				0.0	0.0	0.0	0.003156947439944371	0.0	0.0
TRBV20-1	TRBJ2-1	SATAGSTMSS	AGTGCTACCGCGGGATCTACAATGAGCAGTTC				0.0	0.0	0.0	4.75072e+10	0.0	0.0
TRBV20-1	TRBJ2-1	SATAGIYNEQF	AGTGCTACCGCGGGGATCTACAATGAGCAGTTC				0.0	0.0	0.0	8.14892e+09	0.0	0.0
TRBV20-1	TRBJ2-4	SATGQLFS	AGTGCTACCGGACAGTTGTTCAGTAC				0.0	0.0	0.0	4.24691e+11	0.0	0.0
TRBV20-1	TRBJ1-5	SATSGGTAYSNQPQH	AGTGCTACCTCAGGAGGCACCGCCTATAGCAATCAGCCCCAGCAT				0.0	0.0	0.0	6.76259e+08	0.0	0.0
TRBV20-1	TRBJ1-2	SATSAYDYGYT	AGTGCTACGTCAGCGTACGACTATGGCTACACC				0.0	0.0	0.0	0.002141205983339338	0.0	0.0
TRBV20-1	TRBJ2-1	SATISGGSEQF	AGTGCTACTATTAGCGGTGGAAGTGAGCAGTTC				0.0	0.0	0.0	1.37957e+12	0.0	0.0
TRBV20-1	TRBJ2-3	SATPATDTQY	AGTGCTACTCCAGCCACAGATACGCAGTAT				0.0	0.0	1.51356e+12	0.0	0.0	0.0
TRBV20-1	TRBJ2-5	SATPNFRYQETQY	AGTGCTACTCCGAACTTCAGGTACCAAGAGACCCAGTAC				0.0	0.0	0.0	0.0016071302074712789	0.0	0.0
TRBV20-1	TRBJ2-1	SATSQGGHNEQF	AGTGCTACTTCCCAGGGGGGCCACAATGAGCAGTTC				0.0	0.0	3.25962e+08	0.0	0.0	0.0
TRBV20-1	TRBJ2-7	SARNTRD*RELAKGTSS	AGTGCTAGAAACACCCGGGACTAGCGGGAGCTCGCGAAGGGCACGAGCAGTAC				0.0	0.0	0.0	3.19702e+11	0.0	0.0
TRBV20-1	TRBJ1-4	SARKDGNEKLF	AGTGCTAGAAAGGACGGGAATGAAAAACTGTTT				0.0	0.0	0.0	8.80828e+10	0.0	0.0
TRBV20-1	TRBJ1-1	SARTTGSAAHTEAF	AGTGCTAGAACCACAGGGTCCGCTGCTCACACTGAAGCTTTC				0.0	0.0	0.0	2.73885e+12	0.0	0.0
TRBV20-1	TRBJ1-4	SARTWTESTTAREKLF	AGTGCTAGAACTTGGACCGAAAGCACAACGGCGCGTGAAAAACTGTTT				0.0	0.0	0.0	1.23417e+10	0.0	0.0
TRBV20-1	TRBJ2-1	SARREVGPGSGGNEQF	AGTGCTAGAAGGGAGGTTGGGCCGGGTAGCGGGGGGAATGAGCAGTTC				0.0	0.0	0.0	1.12935e+12	0.0	0.0
TRBV20-1	TRBJ1-1	SARIRATTEAF	AGTGCTAGAATCAGAGCAACGACTGAAGCTTTC				0.0	0.0	0.0	2.72363e+11	0.0	0.0
TRBV20-1	TRBJ1-5	SARIPGAGDQPQH	AGTGCTAGAATTCCAGGGGCAGGGGATCAGCCCCAGCAT				0.0	0.0	6.40527e+10	0.0	0.0	0.0
TRBV20-1	TRBJ2-2	SARQGAIGELF	AGTGCTAGACAGGGGGCTATCGGGGAGCTGTTT				0.0	0.0	0.0	2.47342e+11	0.0	0.0
TRBV20-1	TRBJ2-1	SARQYNEQF	AGTGCTAGACAGTACAATGAGCAGTTC				0.0	0.0	3.82949e+10	0.0	0.0	0.0
TRBV20-1	TRBJ1-5	SARHGGGINQPS	AGTGCTAGACATGGTGGTGGGATCAATCAGCCCAGCA				0.0	0.0	0.0	2.0964e+11	0.0	0.0
TRBV20-1	TRBJ1-5	SARHGGGINQPQH	AGTGCTAGACATGGTGGTGGGATCAATCAGCCCCAGCAT				0.0	0.0	0.0	3.87328e+11	0.0	0.0
TRBV20-1	TRBJ1-5	SARPSGGLGIAISPS	AGTGCTAGACCAAGCGGGGGCTTAGGGATAGCAATCAGCCCCAGCAT				0.0	0.0	0.0	3.97471e+12	0.0	0.0
TRBV20-1	TRBJ1-5	SARPMRRWQSAPA	AGTGCTAGACCAATGCGAAGGTGGCAATCAGCCCCAGCAT				0.0	0.0	0.0	4.35511e+11	0.0	0.0
TRBV20-1	TRBJ2-5	SARPLAGMRQETQY	AGTGCTAGACCACTAGCGGGAATGAGGCAAGAGACCCAGTAC				0.005674720757621973	0.0	0.0	0.0	0.0	0.0
TRBV20-1	TRBJ1-1	SARPPDRRTTEAF	AGTGCTAGACCCCCCGACAGGCGTACCACTGAAGCTTTC				0.0	0.0	0.0	2.20461e+12	0.0	0.0
TRBV20-1	TRBJ1-2	SARPRGELSGYT	AGTGCTAGACCCCGGGGGGAGCTCTCTGGCTACACC				0.0	0.0	0.0	5.7482e+11	0.0	0.0
TRBV20-1	TRBJ2-3	SARPLSTDTQY	AGTGCTAGACCCCTCTCCACAGATACGCAGTAT				0.0	0.0	1.32208e+12	0.0	0.0	0.0
TRBV20-1	TRBJ2-5	SARPGGRETQY	AGTGCTAGACCCGGAGGGCGAGAGACCCAGTAC				0.0	0.0	0.0	4.82173e+12	0.0	0.0
TRBV20-1	TRBJ2-3	SARPTSDSTDTQY	AGTGCTAGACCGACTAGCGACAGCACAGATACGCAGTAT				0.0	0.0	3.73831e+10	0.0	0.0	0.0
TRBV20-1	TRBJ2-3	SARLATDTQY	AGTGCTAGACTTGCCACAGATACGCAGTAT				0.0	0.0	1.64577e+11	0.0	0.0	0.0
TRBV20-1	TRBJ2-3	SARETSNRKPRGQIRS	AGTGCTAGAGAAACGAGCAACAGAAAACCTCGAGGACAGATACGCAGTAT				0.0	0.0	0.0	2.26716e+11	0.0	0.0
TRBV20-1	TRBJ1-4	SAREITVPGANEKLF	AGTGCTAGAGAAATAACAGTACCGGGTGCTAATGAAAAACTGTTT				0.0	0.0	0.0	4.46331e+10	0.0	0.0
TRBV20-1	TRBJ2-7	SAREPGQVYEQY	AGTGCTAGAGAACCGGGACAGGTCTACGAGCAGTAC				0.0	0.0	0.0	3.61292e+12	0.0	0.0
TRBV20-1	TRBJ2-3	SAREGGSTQY	AGTGCTAGAGAAGGCGGTTCTACGCAGTAT				0.0	0.0	0.0	7.9545e+11	0.0	0.0
TRBV20-1	TRBJ2-7	SAREGHRVDEQY	AGTGCTAGAGAAGGTCACAGGGTGGACGAGCAGTAC				0.0	0.0	0.0	1.74813e+12	0.0	0.0
TRBV20-1	TRBJ2-1	SAREVMWHLPTMSS	AGTGCTAGAGAAGTGATGTGGCACCTCCCTACAATGAGCAGTTC				0.0	0.0	0.0	1.27306e+12	0.0	0.0
TRBV20-1	TRBJ1-2	SAREVGTANYGYT	AGTGCTAGAGAAGTTGGGACTGCCAACTATGGCTACACC				0.0	0.0	0.0	0.0	0.0	6.93127e+10
TRBV20-1	TRBJ1-3	SAREYRGGNTIY	AGTGCTAGAGAATACAGGGGTGGAAACACCATATAT				0.0	0.0	0.0	2.76252e+12	0.0	0.0
TRBV20-1	TRBJ2-5	SAREWTQETQY	AGTGCTAGAGAATGGACTCAAGAGACCCAGTAC				0.0	0.0	0.0	1.74475e+12	0.0	0.0
TRBV20-1	TRBJ2-5	SARDTGTGMLETQY	AGTGCTAGAGACACCGGGACAGGGATGTTAGAGACCCAGTAC				0.015447296178482723	0.0	0.0	0.0	0.0	0.0
TRBV20-1	TRBJ1-2	SARDRVGNGYT	AGTGCTAGAGACAGGGTGGGCAATGGCTACACC				0.0	0.0	0.0	0.001120054452398193	0.0	0.0
TRBV20-1	TRBJ2-1	SARDQKQTYNEQF	AGTGCTAGAGACCAAAAGCAGACATACAATGAGCAGTTC				0.0	0.0	0.0	1.66867e+11	0.0	0.0
TRBV20-1	TRBJ1-5	SARDPDGYQPQH	AGTGCTAGAGACCCAGACGGTTATCAGCCCCAGCAT				0.0	0.0	0.0	3.98824e+12	0.0	0.0
TRBV20-1	TRBJ2-1	SARDPYSGRHHSYNEQF	AGTGCTAGAGACCCATATAGCGGGAGACACCACTCCTACAATGAGCAGTTC				0.0	0.0	0.0	1.6636e+12	0.0	0.0
TRBV20-1	TRBJ2-7	SARDPSAYEQY	AGTGCTAGAGACCCATCCGCCTACGAGCAGTAC				0.0	0.0	3.39867e+11	0.0	0.0	0.0
TRBV20-1	TRBJ2-1	SARDPRLAGGGNEQF	AGTGCTAGAGACCCGAGACTAGCGGGAGGAGGCAATGAGCAGTTC				0.0	0.0	0.0	1.36097e+12	0.0	0.0
TRBV20-1	TRBJ2-7	SARDPSEQY	AGTGCTAGAGACCCGTCGGAGCAGTAC				0.0	0.0	5.53908e+10	0.0	0.0	0.0
TRBV20-1	TRBJ2-4	SARDELDRVHSQKHSV	AGTGCTAGAGACGAACTGGACAGGGTACATAGCCAAAAACATTCAGTAC				0.0	0.0	0.0	4.41935e+12	0.0	0.0
TRBV20-1	TRBJ1-2	SARDEGRAYGYT	AGTGCTAGAGACGAGGGGAGGGCGTATGGCTACACC				0.0	0.0	0.0	0.0010816767375763983	0.0	0.0
TRBV20-1	TRBJ2-1	SARD*QGARQ*AV	AGTGCTAGAGACTGACAGGGGGCGCGGCAATGAGCAGTTC				0.0	0.0	0.0	1.42014e+11	0.0	0.0
TRBV20-1	TRBJ1-6	SARETGGISPLH	AGTGCTAGAGAGACAGGGGGCATTTCACCCCTCCAC				0.0	0.0	0.0	3.05838e+10	0.0	0.0
TRBV20-1	TRBJ1-2	SAREHRDPQPGYT	AGTGCTAGAGAGCACAGGGATCCCCAACCTGGCTACACC				0.0	0.0	0.0	3.57065e+12	0.0	0.0
TRBV20-1	TRBJ2-1	SAREPSGLYNEQF	AGTGCTAGAGAGCCCAGTGGGCTATACAATGAGCAGTTC				0.0	0.0	0.0	2.87917e+11	0.0	0.0
TRBV20-1	TRBJ2-5	SAREPTGGLETQY	AGTGCTAGAGAGCCGACAGGGGGCTTGGAGACCCAGTAC				0.0	0.0	2.06747e+12	0.0	0.0	0.0
TRBV20-1	TRBJ2-7	SAREPGRLNSEY	AGTGCTAGAGAGCCGGGACGTTTAAATTCGGAGTAC				0.0	0.0	0.0	0.0	0.0	1.38625e+12
TRBV20-1	TRBJ2-5	SARELAGGPQTQY	AGTGCTAGAGAGCTAGCGGGAGGGCCTCAGACCCAGTAC				0.0	0.0	0.0	6.76259e+09	0.0	0.0
TRBV20-1	TRBJ2-1	SARELSLAGGPTMSS	AGTGCTAGAGAGCTTTCGCTAGCGGGGGGCCCCACAATGAGCAGTTC				0.0	0.0	0.0	3.21223e+10	0.0	0.0
TRBV20-1	TRBJ1-2	SAREAREDYGYT	AGTGCTAGAGAGGCAAGGGAGGACTATGGCTACACC				0.0	0.0	8.75311e+10	0.0	0.0	0.0
TRBV20-1	TRBJ2-5	SAREGGGGKVTQY	AGTGCTAGAGAGGGCGGAGGGGGCAAGGTGACCCAGTAC				0.0	0.0	0.0	1.30687e+12	0.0	0.0
TRBV20-1	TRBJ1-5	SAREGGINQPQH	AGTGCTAGAGAGGGCGGTATCAATCAGCCCCAGCAT				0.0	0.0	6.79278e+10	0.0	0.0	0.0
TRBV20-1	TRBJ2-1	SAREGTSGSGQ*AV	AGTGCTAGAGAGGGGACTAGCGGGAGCGGGCAATGAGCAGTTC				0.0	0.0	8.24024e+11	0.0	0.0	0.0
TRBV20-1	TRBJ2-5	SAREYDSSAEETQY	AGTGCTAGAGAGTACGATTCTAGCGCTGAAGAGACCCAGTAC				0.0	0.0	0.0	2.49371e+11	0.0	0.0
TRBV20-1	TRBJ2-7	SAREFTSYEQY	AGTGCTAGAGAGTTTACCTCCTACGAGCAGTAC				0.0	0.0	0.0	1.8614e+11	0.0	0.0
TRBV20-1	TRBJ2-7	SARDNPTSS	AGTGCTAGAGATAATCCTACGAGCAGTAC				0.0	0.0	0.0	1.27982e+12	0.0	0.0
TRBV20-1	TRBJ2-1	SARDTRGTSGPQF	AGTGCTAGAGATACCAGGGGGACTAGCGGGCCACAGTTC				0.0	0.0	0.0	1.35083e+12	0.0	0.0
TRBV20-1	TRBJ2-7	SARDTDYVSNTSS	AGTGCTAGAGATACGGACTACGTTTCCAATACGAGCAGTAC				0.0	0.0	3.37816e+12	0.0	0.0	0.0
TRBV20-1	TRBJ2-1	SARDRH*RGGIQ*AV	AGTGCTAGAGATAGGCACTAGCGGGGGGGTATACAATGAGCAGTTC				0.0	0.0	0.0	6.94856e+10	0.0	0.0
TRBV20-1	TRBJ2-1	SARDRH*RGVYNEQF	AGTGCTAGAGATAGGCACTAGCGGGGGGTATACAATGAGCAGTTC				0.0	0.0	0.0	3.3813e+11	0.0	0.0
TRBV20-1	TRBJ2-7	SARDRAGLVGYEQY	AGTGCTAGAGATAGGGCAGGACTAGTTGGCTACGAGCAGTAC				0.0	0.0	0.0	4.15223e+10	0.0	0.0
TRBV20-1	TRBJ1-2	SARDRANYGYT	AGTGCTAGAGATAGGGCTAACTATGGCTACACC				0.0	0.0	0.0	1.83943e+11	0.0	0.0
TRBV20-1	TRBJ2-2	SARDIERTGELF	AGTGCTAGAGATATAGAGCGCACCGGGGAGCTGTTT				0.0	0.0	0.0	0.0	0.0	0.0263908022076088
TRBV20-1	TRBJ2-1	SARDMGLHFQF	AGTGCTAGAGATATGGGACTGCATTTTCAGTTC				0.0	0.0	0.0	1.30349e+12	0.0	0.0
TRBV20-1	TRBJ2-5	SARDMVPIGAQY	AGTGCTAGAGATATGGTTCCGATAGGGGCCCAGTAC				0.0	0.0	0.0	3.94766e+12	0.0	0.0
TRBV20-1	TRBJ1-4	SARDQPTNEKLF	AGTGCTAGAGATCAACCAACTAATGAAAAACTGTTT				0.0	0.0	0.0	1.20543e+12	0.0	0.0
TRBV20-1	TRBJ2-3	SARDQGDTQY	AGTGCTAGAGATCAGGGGGATACGCAGTAT				0.0	0.0	0.0	1.90874e+12	0.0	0.0
TRBV20-1	TRBJ1-5	SARDHRLGQKKQPQH	AGTGCTAGAGATCATCGCCTTGGACAGAAAAAACAGCCCCAGCAT				0.0	0.0	0.0	2.40241e+12	0.0	0.0
TRBV20-1	TRBJ1-4	SARDPGASNEKLF	AGTGCTAGAGATCCAGGGGCTTCTAATGAAAAACTGTTT				0.0	0.0	0.0	8.92662e+10	0.0	0.0
TRBV20-1	TRBJ2-4	SARDPRGGYIQY	AGTGCTAGAGATCCCCGGGGGGGGTACATTCAGTAC				0.0	0.0	4.28538e+10	0.0	0.0	0.0
TRBV20-1	TRBJ2-4	SARDPRGGTFS	AGTGCTAGAGATCCCCGGGGGGGTACATTCAGTAC				0.0	0.0	2.75814e+11	0.0	0.0	0.0
TRBV20-1	TRBJ2-7	SARDPETGFTYEQY	AGTGCTAGAGATCCCGAGACAGGGTTCACCTACGAGCAGTAC				0.0	0.0	0.0	0.0	0.0	0.0012909486306414023
TRBV20-1	TRBJ2-3	SARDPALRTDTQY	AGTGCTAGAGATCCCGCACTTCGCACAGATACGCAGTAT				0.0	0.0	0.0	2.70504e+09	0.0	0.0
TRBV20-1	TRBJ2-3	SARDPSSGRTDTQY	AGTGCTAGAGATCCCTCTAGCGGGAGGACAGATACGCAGTAT				0.0	0.0	0.0	2.2773e+11	0.0	0.0
TRBV20-1	TRBJ1-5	SARDPWDRDTAPA	AGTGCTAGAGATCCCTGGGACAGAGATACAGCCCCAGCAT				0.0	0.0	0.0	4.36694e+11	0.0	0.0
TRBV20-1	TRBJ2-7	SARDPGQGYEQY	AGTGCTAGAGATCCGGGACAGGGCTACGAGCAGTAC				0.0	0.0	5.60746e+11	0.0	0.0	0.0
TRBV20-1	TRBJ2-3	SARDPSLLGATQIRS	AGTGCTAGAGATCCTAGTTTGCTGGGGGCTACACAGATACGCAGTAT				0.0	0.0	0.0	2.68813e+10	0.0	0.0
TRBV20-1	TRBJ2-3	SARDPSLLGGYTDTQY	AGTGCTAGAGATCCTAGTTTGCTGGGGGGCTACACAGATACGCAGTAT				0.0	0.0	0.0	1.59428e+12	0.0	0.0
TRBV20-1	TRBJ2-7	SARDRKSSYEQY	AGTGCTAGAGATCGAAAGAGCTCCTACGAGCAGTAC				0.0	0.0	0.0	0.0	0.0	0.021486930228125353
TRBV20-1	TRBJ2-1	SARDRGRASYNEQF	AGTGCTAGAGATCGAGGGAGGGCCTCATACAATGAGCAGTTC				0.0	0.0	0.0	0.0	0.0	0.014590318751678667
TRBV20-1	TRBJ1-4	SARDRSYVTAPNEKLF	AGTGCTAGAGATCGCTCTTATGTAACTGCACCTAATGAAAAACTGTTT				0.0	0.0	0.0	4.73382e+10	0.0	0.0
TRBV20-1	TRBJ1-6	SARDRTGHSPLH	AGTGCTAGAGATCGGACAGGGCATTCACCCCTCCAC				0.0	0.0	0.0	0.0	0.021827069933040608	0.0
TRBV20-1	TRBJ2-1	SARDRRGGVEQF	AGTGCTAGAGATCGGAGGGGCGGGGTTGAGCAGTTC				0.0	0.0	0.001088896537732989	0.0	0.0	0.0
TRBV20-1	TRBJ1-2	SARDREGTGGYT	AGTGCTAGAGATCGGGAGGGGACAGGGGGCTACACC				0.0	0.0	0.0	0.0	0.0	0.027785719855483067
TRBV20-1	TRBJ2-3	SARDRAGTGTDTQY	AGTGCTAGAGATCGGGCCGGGACAGGCACAGATACGCAGTAT				0.0	0.0	0.0	4.43457e+11	0.0	0.0
TRBV20-1	TRBJ1-2	SARDRGARLH	AGTGCTAGAGATCGGGGGGCCAGGCTACACC				0.0	0.0	3.19808e+12	0.0	0.0	0.0
TRBV20-1	TRBJ2-5	SARDRVNFDTQY	AGTGCTAGAGATCGGGTCAATTTCGACACCCAGTAC				0.0	0.0	0.0	2.10148e+12	0.0	0.0
TRBV20-1	TRBJ2-5	SARDRETQY	AGTGCTAGAGATCGTGAGACCCAGTAC				0.0	0.0	0.0	6.43292e+11	0.0	0.0
TRBV20-1	TRBJ1-1	SARDLSSLLMNTEAF	AGTGCTAGAGATCTAAGCAGTCTCTTAATGAACACTGAAGCTTTC				9.55924e+11	0.0	0.0	0.0	0.0	0.0
TRBV20-1	TRBJ2-5	SARDLLAGPKRPS	AGTGCTAGAGATCTACTAGCGGGCCCCAAGAGACCCAGTAC				0.0	0.0	0.0	4.9536e+10	0.0	0.0
TRBV20-1	TRBJ2-5	SARDLLAGPQETQY	AGTGCTAGAGATCTACTAGCGGGCCCCCAAGAGACCCAGTAC				0.0	0.0	0.0	4.15899e+10	0.0	0.0
TRBV20-1	TRBJ2-1	SARDLARAGAYNEQF	AGTGCTAGAGATCTGGCAAGAGCGGGAGCCTACAATGAGCAGTTC				0.0	0.0	0.0	1.29842e+12	0.0	0.0
TRBV20-1	TRBJ1-2	SARDLAG*LWLH	AGTGCTAGAGATCTGGCAGGCTAACTATGGCTACACC				0.0	0.0	0.0	0.0019344397048060564	0.0	0.0
TRBV20-1	TRBJ1-2	SARDLGQSGYT	AGTGCTAGAGATCTGGGGCAGAGCGGCTACACC				0.0	0.0	6.79734e+11	0.0	0.0	0.0
TRBV20-1	TRBJ2-1	SARDLLLTYNEQF	AGTGCTAGAGATCTTTTGCTGACTTACAATGAGCAGTTC				0.0	0.0	0.0	1.3204e+12	0.0	0.0
TRBV20-1	TRBJ2-1	SARDEGRGSYNEQF	AGTGCTAGAGATGAGGGAAGGGGCTCCTACAATGAGCAGTTC				0.0	0.0	0.0	1.29842e+12	0.0	0.0
TRBV20-1	TRBJ2-7	SARDGQGYEQY	AGTGCTAGAGATGGACAGGGCTACGAGCAGTAC				0.0	0.0	6.42807e+10	0.0	0.0	0.0
TRBV20-1	TRBJ1-5	SARDGGGQRNQPQH	AGTGCTAGAGATGGGGGGGGACAGCGCAATCAGCCCCAGCAT				0.0	0.0	0.0	3.03471e+10	0.0	0.0
TRBV20-1	TRBJ1-5	SARDGGGTAQSAPA	AGTGCTAGAGATGGGGGGGGGACAGCGCAATCAGCCCCAGCAT				0.0	0.0	0.0	5.96799e+10	0.0	0.0
TRBV20-1	TRBJ2-7	SARDVRAGAFDEQY	AGTGCTAGAGATGTTCGAGCGGGCGCATTCGACGAGCAGTAC				3.72202e+11	0.0	0.0	0.0	0.0	0.0
TRBV20-1	TRBJ2-1	SARDYREAYNEQF	AGTGCTAGAGATTACCGGGAGGCCTACAATGAGCAGTTC				0.0	0.0	0.0	0.0	0.0	0.014087801835053154
TRBV20-1	TRBJ2-7	SARDYGDLYEQY	AGTGCTAGAGATTACGGGGATCTCTACGAGCAGTAC				0.0	0.0	0.04149181333071956	0.0	0.0	0.0
TRBV20-1	TRBJ2-7	SARDYGDLYEQYFGPSS	AGTGCTAGAGATTACGGGGATCTCTACGAGCAGTACTTCGGGCCGAGCAGTAC				0.0	0.0	1.2537e+11	0.0	0.0	0.0
TRBV20-1	TRBJ2-3	SARDYGDLYEQYFGPGEP*RQQHISLQRCPYQLYAV	AGTGCTAGAGATTACGGGGATCTCTACGAGCAGTACTTCGGGCCGGGCGAGCCCTGAAGACAGCAGCATATATCTCTGCAGCGTTGCCCTTATCAGCTATACGCAGTAT				0.0	0.0	1.55003e+11	0.0	0.0	0.0
TRBV20-1	TRBJ2-5	SARDYGDLYEQYFGPGAARRLGPVSLRQQPNQGRDPV	AGTGCTAGAGATTACGGGGATCTCTACGAGCAGTACTTCGGGCCGGGCGCAGCCAGAAGACTCGGCCCTGTATCTCTGCGCCAGCAGCCAAATCAGGGGAGAGACCCAGTAC				0.0	0.0	2.07431e+08	0.0	0.0	0.0
TRBV20-1	TRBJ1-3	SARDSGVGNTIY	AGTGCTAGAGATTCAGGGGTAGGAAACACCATATAT				0.0	0.0	0.0	2.1336e+12	0.0	0.0
TRBV20-1	TRBJ1-2	SARDSPPGTGSMAT	AGTGCTAGAGATTCCCCTCCCGGGACAGGGTCTATGGCTACACC				0.0	0.0	0.0	3.61292e+12	0.0	0.0
TRBV20-1	TRBJ2-7	SARDSLRAGVVYEQY	AGTGCTAGAGATTCCTTACGAGCGGGAGTTGTCTACGAGCAGTAC				0.0	0.0	6.38248e+10	0.0	0.0	0.0
TRBV20-1	TRBJ1-2	SARDSRQGLLNYGYT	AGTGCTAGAGATTCGCGACAGGGACTACTAAACTATGGCTACACC				0.0	0.0	0.0	3.9781e+12	0.0	0.0
TRBV20-1	TRBJ2-1	SARDSWGAVYEQF	AGTGCTAGAGATTCTTGGGGGGCGGTCTATGAGCAGTTC				0.0	0.0	3.65625e+11	0.0	0.0	0.0
TRBV20-1	TRBJ1-2	SARDWQSDYGYT	AGTGCTAGAGATTGGCAGTCGGATTATGGCTACACC				0.0	0.0	0.0	3.87835e+11	0.0	0.0
TRBV20-1	TRBJ2-5	SARDWEQETQY	AGTGCTAGAGATTGGGAACAAGAGACCCAGTAC				0.0	0.0	0.0	7.48281e+11	0.0	0.0
TRBV20-1	TRBJ2-5	SARDLVRGTQETQY	AGTGCTAGAGATTTAGTGAGGGGGACCCAAGAGACCCAGTAC				0.0	0.0	0.0	2.39903e+12	0.0	0.0
TRBV20-1	TRBJ2-1	SARDFDGGAYNEQF	AGTGCTAGAGATTTCGACGGGGGAGCCTACAATGAGCAGTTC				0.0	0.0	0.0	1.2477e+12	0.0	0.0
TRBV20-1	TRBJ2-1	SARDFSSLAGDFLSNEQF	AGTGCTAGAGATTTCTCCTCCCTAGCGGGAGATTTTCTATCCAATGAGCAGTTC				0.0	0.0	6.95234e+10	0.0	0.0	0.0
TRBV20-1	TRBJ1-1	SARDLWQGVMNTEAF	AGTGCTAGAGATTTGTGGCAGGGGGTGATGAACACTGAAGCTTTC				0.0	0.0	0.0	3.3813e+09	0.0	0.0
TRBV20-1	TRBJ2-1	SARDFASGRDGQ*AV	AGTGCTAGAGATTTTGCTAGCGGGAGGGACGGGCAATGAGCAGTTC				0.0	0.0	0.0	2.23504e+11	0.0	0.0
TRBV20-1	TRBJ1-2	SARATERTGA	AGTGCTAGAGCAACCGAGCGGACAGGGGCC				0.0	0.0	0.0	6.72202e+11	0.0	0.0
TRBV20-1	TRBJ2-1	SARAPGLSYNEQF	AGTGCTAGAGCACCCGGGCTTTCCTACAATGAGCAGTTC				0.0	0.0	0.0	0.0012169285959791989	0.0	0.0
TRBV20-1	TRBJ2-1	SARAGDRGLNEQF	AGTGCTAGAGCAGGGGACAGGGGGCTTAATGAGCAGTTC				0.0	0.0	8.11943e+10	0.0	0.0	0.0
TRBV20-1	TRBJ2-3	SARAVTDTQY	AGTGCTAGAGCAGTTACAGATACGCAGTAT				0.0	0.0	0.0	0.0022639470448398797	0.0	0.0
TRBV20-1	TRBJ1-5	SARATDSNQPQH	AGTGCTAGAGCCACAGATAGCAATCAGCCCCAGCAT				0.0	0.0	3.64713e+10	0.0	0.0	0.0
TRBV20-1	TRBJ2-1	SARAPGHSYNEQF	AGTGCTAGAGCCCCGGGACACTCCTACAATGAGCAGTTC				0.0	0.0	0.0	0.002238249191743347	0.0	0.0
TRBV20-1	TRBJ1-2	SARAPGAGYGYT	AGTGCTAGAGCCCCGGGGGCGGGGTATGGCTACACC				0.0	0.0	0.0	3.2545e+11	0.0	0.0
TRBV20-1	TRBJ1-1	SARAEGRANTEAF	AGTGCTAGAGCCGAGGGGAGGGCGAACACTGAAGCTTTC				0.0	0.0	0.0	4.45993e+12	0.0	0.0
TRBV20-1	TRBJ1-4	SARAGPVRGNEKLF	AGTGCTAGAGCCGGACCCGTCAGGGGTAATGAAAAACTGTTT				0.0	0.0	0.0	1.13104e+12	0.0	0.0
TRBV20-1	TRBJ1-2	SARAGQVGGYT	AGTGCTAGAGCGGGACAGGTCGGTGGCTACACC				0.0	0.0	0.0	2.56979e+12	0.0	0.0
TRBV20-1	TRBJ1-1	SARAGPVNTEAF	AGTGCTAGAGCGGGCCCCGTGAACACTGAAGCTTTC				0.0	0.0	0.0	5.65691e+11	0.0	0.0
TRBV20-1	TRBJ2-7	SARAVAEAVLRAV	AGTGCTAGAGCGGTAGCGGAGGCGGTCCTACGAGCAGTAC				0.0	0.0	3.55823e+11	0.0	0.0	0.0
TRBV20-1	TRBJ2-1	SARAPPGQGIEQF	AGTGCTAGAGCTCCCCCGGGACAGGGGATTGAGCAGTTC				0.0	0.0	3.48757e+10	0.0	0.0	0.0
TRBV20-1	TRBJ2-5	SARAPGQGAWRDPV	AGTGCTAGAGCTCCGGGACAGGGGGCTTGGAGAGACCCAGTAC				0.0	0.0	0.0	8.08299e+11	0.0	0.0
TRBV20-1	TRBJ2-7	SARAPDEQY	AGTGCTAGAGCTCCTGACGAGCAGTAC				0.05110335236103243	0.0	0.004049683041524865	0.0	0.0	0.0
TRBV20-1	TRBJ1-2	SARGRGIEGYT	AGTGCTAGAGGACGGGGAATCGAAGGCTACACC				0.0	0.0	0.0	3.68392e+11	0.0	0.0
TRBV20-1	TRBJ2-1	SARGLDRLHNEQF	AGTGCTAGAGGACTGGACAGGCTACACAATGAGCAGTTC				0.0	0.0	0.0	6.94856e+10	0.0	0.0
TRBV20-1	TRBJ2-7	SARGLSGGRSSYEQY	AGTGCTAGAGGACTTAGCGGGGGGAGGAGCTCCTACGAGCAGTAC				0.0	0.0	4.55891e+09	0.0	0.0	0.0
TRBV20-1	TRBJ2-7	SARGASGTITYEQY	AGTGCTAGAGGAGCTAGCGGGACGATAACCTACGAGCAGTAC				0.0	0.0	1.14201e+12	0.0	0.0	0.0
TRBV20-1	TRBJ1-5	SARGGAGGGQPQH	AGTGCTAGAGGAGGGGCAGGGGGTGGTCAGCCCCAGCAT				0.0	0.0	0.0	0.0011525148984148652	0.0	0.0
TRBV20-1	TRBJ2-7	SARGRGWADEQY	AGTGCTAGAGGCAGGGGCTGGGCGGACGAGCAGTAC				0.0	0.0	5.51629e+10	0.0	0.0	0.0
TRBV20-1	TRBJ2-1	SARGPTSSGGHRSS	AGTGCTAGAGGCCCTACCTCTAGCGGGGGGCACAGGAGCAGTTC				0.0	0.0	7.06632e+08	0.0	0.0	0.0
TRBV20-1	TRBJ2-1	SARGPTSSGGAQEQF	AGTGCTAGAGGCCCTACCTCTAGCGGGGGGGCACAGGAGCAGTTC				0.0	0.0	3.57875e+11	0.0	0.0	0.0
TRBV20-1	TRBJ2-3	SARGLAGHGRADTQY	AGTGCTAGAGGCCTTGCTGGACATGGAAGGGCAGATACGCAGTAT				0.0	0.0	0.0	6.10324e+09	0.0	0.0
TRBV20-1	TRBJ2-7	SARGTDRRRRAV	AGTGCTAGAGGGACAGATCGGCGACGACGAGCAGTAC				0.0	0.0	1.21495e+12	0.0	0.0	0.0
TRBV20-1	TRBJ2-7	SARGRGATTSS	AGTGCTAGAGGGCGGGGGGCGACAACGAGCAGTAC				0.0	0.0	1.06679e+12	0.0	0.0	0.0
TRBV20-1	TRBJ2-2	SARGDRLTGELF	AGTGCTAGAGGGGACAGACTAACCGGGGAGCTGTTT				0.0	0.0	0.0	2.4041e+12	0.0	0.0
TRBV20-1	TRBJ1-5	SARGDSRGVGQPQH	AGTGCTAGAGGGGACAGTAGAGGCGTTGGGCAGCCCCAGCAT				0.0	0.0	0.0	4.13533e+10	0.0	0.0
TRBV20-1	TRBJ1-1	SARGDRRGSEAF	AGTGCTAGAGGGGACCGTCGTGGATCTGAAGCTTTC				0.0	0.0	0.0	2.31788e+12	0.0	0.0
TRBV20-1	TRBJ2-1	SARGGSSYNEQF	AGTGCTAGAGGGGGGAGCTCCTACAATGAGCAGTTC				0.0	0.0	2.68976e+11	0.0	0.0	0.0
TRBV20-1	TRBJ1-1	SARGGGGSEAF	AGTGCTAGAGGGGGTGGGGGCAGTGAAGCTTTC				0.0	0.0	0.0	1.9155e+12	0.0	0.0
TRBV20-1	TRBJ2-1	SARGWDGSYNEQF	AGTGCTAGAGGGTGGGACGGCTCCTACAATGAGCAGTTC				0.0	0.0	0.0	1.81914e+11	0.0	0.0
TRBV20-1	TRBJ1-2	SARGGGTSGYT	AGTGCTAGAGGTGGGGGGACGTCCGGCTACACC				0.0	0.0	0.0	2.38381e+11	0.0	0.0
TRBV20-1	TRBJ1-1	SARVTKNTEAF	AGTGCTAGAGTAACGAAGAACACTGAAGCTTTC				0.0	0.0	0.0	8.67303e+11	0.0	0.0
TRBV20-1	TRBJ2-7	SARVIRAGRTHGTPTSS	AGTGCTAGAGTAATTCGGGCAGGGAGGACCCACGGAACTCCTACGAGCAGTAC				0.0	0.0	0.0	1.68389e+12	0.0	0.0
TRBV20-1	TRBJ1-1	SARVLGTLKL	AGTGCTAGAGTACTGGGGACACTGAAGCTTTC				0.0	0.0	0.0	0.0	2.41967e+12	0.0
TRBV20-1	TRBJ1-5	SARVLGQGDTSNQPQH	AGTGCTAGAGTATTGGGACAGGGGGACACTAGCAATCAGCCCCAGCAT				0.0	0.0	0.0	0.0013051804335870263	0.0	0.0
TRBV20-1	TRBJ2-3	SARVIAGGLSDTQY	AGTGCTAGAGTCATAGCGGGGGGGCTATCAGATACGCAGTAT				0.0	0.0	0.0	1.86648e+12	0.0	0.0
TRBV20-1	TRBJ2-7	SARVKRKNPRAV	AGTGCTAGAGTGAAGAGGAAAAATCCACGAGCAGTAC				0.0	0.0	0.0	1.59428e+12	0.0	0.0
TRBV20-1	TRBJ2-1	SARVPTGRVYNEQF	AGTGCTAGAGTGCCCACAGGGAGGGTTTACAATGAGCAGTTC				0.0	0.0	0.0	1.11583e+12	0.0	0.0
TRBV20-1	TRBJ2-5	SARVERGSPWETQY	AGTGCTAGAGTGGAGCGAGGGTCACCATGGGAGACCCAGTAC				0.0	0.0	1.2765e+12	0.0	0.0	0.0
TRBV20-1	TRBJ1-5	SARVGTNQPS	AGTGCTAGAGTGGGAACCAATCAGCCCAGCA				0.0	0.0	0.0	2.70504e+09	0.0	0.0
TRBV20-1	TRBJ1-5	SARVGTNQPQH	AGTGCTAGAGTGGGAACCAATCAGCCCCAGCAT				0.0	0.0	0.0	8.58849e+10	0.0	0.0
TRBV20-1	TRBJ2-5	SARVV*RGSETQY	AGTGCTAGAGTGGTCTAGCGGGGGTCAGAGACCCAGTAC				0.0	0.0	8.57076e+10	0.0	0.0	0.0
TRBV20-1	TRBJ2-2	SARVVGQGELF	AGTGCTAGAGTGGTGGGACAGGGGGAGCTGTTT				0.0	0.0	0.0	2.61881e+12	0.0	0.0
TRBV20-1	TRBJ2-3	SARVWSGGTDTQY	AGTGCTAGAGTGTGGTCAGGGGGGACAGATACGCAGTAT				0.0017865702209246591	0.0	0.0	0.0	0.0	0.0
TRBV20-1	TRBJ2-3	SARVWSGGDRYAV	AGTGCTAGAGTGTGGTCAGGGGGGGACAGATACGCAGTAT				3.40429e+11	0.0	0.0	0.0	0.0	0.0
TRBV20-1	TRBJ1-5	SARVNSNQPQH	AGTGCTAGAGTTAATAGCAATCAGCCCCAGCAT				0.0	0.0	0.0	4.30777e+11	0.0	0.0
TRBV20-1	TRBJ1-6	SARVNRNSPLH	AGTGCTAGAGTTAATAGGAATTCACCCCTCCAC				0.0	0.0	0.0	0.0017097525550344038	0.0	0.0
TRBV20-1	TRBJ1-2	SARVSAGYT	AGTGCTAGAGTTAGTGCGGGCTACACC				0.0	0.0	1.16936e+12	0.0	0.0	0.0
TRBV20-1	TRBJ1-5	SARVDSLNQPQH	AGTGCTAGAGTTGACAGCCTCAATCAGCCCCAGCAT				0.0	0.0	2.73763e+11	0.0	0.0	0.0
TRBV20-1	TRBJ2-1	SARVLTGTSGRALVSVYNEQF	AGTGCTAGAGTTTTAACCGGGACTAGCGGGAGGGCCCTCGTATCTGTCTACAATGAGCAGTTC				0.0	0.0	0.0	7.87842e+10	0.0	0.0
TRBV20-1	TRBJ2-3	SARYRNTDTQY	AGTGCTAGATACAGGAACACAGATACGCAGTAT				0.0	0.0	0.0	0.0010634177366920202	0.0	0.0
TRBV20-1	TRBJ2-1	SARSGVFNNEQF	AGTGCTAGATCAGGGGTATTCAACAATGAGCAGTTC				0.0	0.0	0.0	1.35083e+12	0.0	0.0
TRBV20-1	TRBJ2-1	SARSRPPSNEQF	AGTGCTAGATCCCGGCCCCCGAGCAATGAGCAGTTC				0.0	0.0	0.0	1.37619e+12	0.0	0.0
TRBV20-1	TRBJ1-5	SARSGTSNQPQH	AGTGCTAGATCCGGGACGAGCAATCAGCCCCAGCAT				0.0	0.0	0.0	4.44133e+11	0.0	0.0
TRBV20-1	TRBJ1-1	SARSTNTEAF	AGTGCTAGATCGACGAACACTGAAGCTTTC				0.0	0.0	7.1347e+10	0.0	0.0	0.0
TRBV20-1	TRBJ1-1	SARSGLMNTEAF	AGTGCTAGATCGGGACTGATGAACACTGAAGCTTTC				0.0	0.0	0.0	5.5132e+11	0.0	0.0
TRBV20-1	TRBJ2-5	SARSYDSLAGEGETQY	AGTGCTAGATCTTACGACAGCCTAGCGGGAGAAGGGGAGACCCAGTAC				0.0	0.0	0.0	4.99925e+11	0.0	0.0
TRBV20-1	TRBJ1-2	SASTGTIANYGYT	AGTGCTAGCACAGGGACAATAGCTAACTATGGCTACACC				0.0	0.0	0.0	4.01191e+12	0.0	0.0
TRBV20-1	TRBJ2-5	SASSRGETQY	AGTGCTAGCAGCAGGGGAGAGACCCAGTAC				0.0	0.0	1.91018e+12	0.0	0.0	0.0
TRBV20-1	TRBJ1-1	SASRGRAF	AGTGCTAGCAGGGGGCGAGCTTTC				0.032928994727439105	0.0	0.0	0.0	0.0	0.0
TRBV20-1	TRBJ2-5	SASHRGETQY	AGTGCTAGCCACAGGGGGGAGACCCAGTAC				0.0	0.0	5.17437e+10	0.0	0.0	0.0
TRBV20-1	TRBJ1-5	SASQGRINQPQH	AGTGCTAGCCAGGGGCGAATCAATCAGCCCCAGCAT				0.0	0.0	3.62434e+11	0.0	0.0	0.0
TRBV20-1	TRBJ1-3	SASHP	AGTGCTAGCCATCCTTG				0.0	0.0	0.0	2.02878e+08	0.0	0.0
TRBV20-1	TRBJ2-3	SASPGGFSTDTQY	AGTGCTAGCCCAGGGGGCTTCTCCACAGATACGCAGTAT				0.0	0.0	0.0	4.09475e+10	0.0	0.0
TRBV20-1	TRBJ1-1	SASPPRISTGGNMNTEAF	AGTGCTAGCCCCCCCCGAATTTCGACAGGGGGTAATATGAACACTGAAGCTTTC				0.0	0.0	0.0	2.21813e+12	0.0	0.0
TRBV20-1	TRBJ1-1	SASPPEFRQGVI*TLKL	AGTGCTAGCCCCCCCGAATTTCGACAGGGGGTAATATGAACACTGAAGCTTTC				0.0	0.0	0.0	3.31367e+10	0.0	0.0
TRBV20-1	TRBJ2-1	SASPGTSGTGEQF	AGTGCTAGCCCCGGGACTAGCGGGACGGGTGAGCAGTTC				0.0	0.0	2.24071e+12	0.0	0.0	0.0
TRBV20-1	TRBJ2-7	SASPGWVREQY	AGTGCTAGCCCCGGTTGGGTGCGGGAGCAGTAC				0.0	0.0	0.0	1.65853e+11	0.0	0.0
TRBV20-1	TRBJ2-1	SASPSGSRMSS	AGTGCTAGCCCGAGCGGGAGTAGGATGAGCAGTTC				0.0	0.0	0.0	1.33223e+12	0.0	0.0
TRBV20-1	TRBJ1-2	SASPGQFYGYT	AGTGCTAGCCCTGGACAGTTCTATGGCTACACC				0.0	0.0	0.0	3.64504e+12	0.0	0.0
TRBV20-1	TRBJ2-1	SASRLGEQF	AGTGCTAGCCGGCTGGGGGAGCAGTTC				0.0	0.0	0.0	1.3559e+12	0.0	0.0
TRBV20-1	TRBJ2-1	SASRPGANPSHDEQF	AGTGCTAGCCGTCCGGGGGCCAACCCCTCCCACGATGAGCAGTTC				0.0	0.0	0.0	1.13442e+12	0.0	0.0
TRBV20-1	TRBJ2-5	SASLGTGGRETQY	AGTGCTAGCCTTGGGACAGGTGGGCGGGAGACCCAGTAC				0.07194848722529668	0.0	0.005116012956432741	0.0	0.0	0.0
TRBV20-1	TRBJ2-3	SASLGTGGRETQYFGPSPEDSSIYLCSVALISYTQY	AGTGCTAGCCTTGGGACAGGTGGGCGGGAGACCCAGTACTTCGGGCCGAGCCCTGAAGACAGCAGCATATATCTCTGCAGCGTTGCCCTTATCAGCTATACGCAGTAT				0.0	0.0	1.59562e+09	0.0	0.0	0.0
TRBV20-1	TRBJ2-1	SASALAGGGLMSS	AGTGCTAGCGCCTTAGCGGGGGGCGGGTTGATGAGCAGTTC				0.0	0.0	0.0	3.29676e+10	0.0	0.0
TRBV20-1	TRBJ2-1	SASALAGGRVDEQF	AGTGCTAGCGCCTTAGCGGGGGGGCGGGTTGATGAGCAGTTC				0.0	0.0	0.0	6.44137e+10	0.0	0.0
TRBV20-1	TRBJ2-1	SASALAGGAG**AV	AGTGCTAGCGCCTTAGCGGGGGGGGCGGGTTGATGAGCAGTTC				0.0	0.0	0.0	1.72446e+11	0.0	0.0
TRBV20-1	TRBJ2-2	SASGTNTGELF	AGTGCTAGCGGGACGAACACCGGGGAGCTGTTT				0.0	0.0	2.48233e+12	0.0	0.0	0.0
TRBV20-1	TRBJ2-3	SASGLPGRGADTQY	AGTGCTAGCGGGTTGCCGGGGCGGGGCGCTGATACGCAGTAT				0.0	0.0	0.0	1.05835e+12	0.0	0.0
TRBV20-1	TRBJ1-5	SASGGV*QPQH	AGTGCTAGCGGTGGGGTATAGCAGCCCCAGCAT				0.0	0.0	0.0	4.45486e+11	0.0	0.0
TRBV20-1	TRBJ2-2	SASYHTNTGELF	AGTGCTAGCTACCATACGAACACCGGGGAGCTGTTT				0.0	0.0	0.0	2.67291e+11	0.0	0.0
TRBV20-1	TRBJ2-1	SASSNEQF	AGTGCTAGCTCCAATGAGCAGTTC				0.0	0.0	0.0	0.0	0.0024260385710114314	0.0
TRBV20-1	TRBJ2-7	SARKLGYEQY	AGTGCTAGGAAACTAGGCTACGAGCAGTAC				0.0	0.0	0.0	2.02202e+10	0.0	0.0
TRBV20-1	TRBJ1-1	SARNKGTTEAF	AGTGCTAGGAATAAGGGGACCACTGAAGCTTTC				0.0	0.0	0.0	5.35935e+11	0.0	0.0
TRBV20-1	TRBJ1-6	SARTNFNSPLH	AGTGCTAGGACAAACTTTAATTCACCCCTCCAC				0.0	0.0	0.0	3.19363e+11	0.0	0.0
TRBV20-1	TRBJ2-5	SARTGRPQETQY	AGTGCTAGGACAGGCAGACCCCAGGAGACCCAGTAC				0.0	0.0	0.0	0.0	0.0	0.023921538048328264
TRBV20-1	TRBJ1-1	SARTGTVNTEAF	AGTGCTAGGACCGGGACCGTGAACACTGAAGCTTTC				0.0	0.0	0.0	3.10572e+10	0.0	0.0
TRBV20-1	TRBJ2-7	SARTRGAPTSS	AGTGCTAGGACGCGGGGGGCTCCTACGAGCAGTAC				0.0	0.0	6.61042e+09	0.0	0.0	0.0
TRBV20-1	TRBJ2-7	SARTRGGSYEQY	AGTGCTAGGACGCGGGGGGGCTCCTACGAGCAGTAC				0.0	0.0	4.76406e+10	0.0	0.0	0.0
TRBV20-1	TRBJ2-3	SARTPGQGAGTQY	AGTGCTAGGACTCCGGGACAGGGGGCAGGCACGCAGTAT				0.0	0.0	0.0	5.39486e+11	0.0	0.0
TRBV20-1	TRBJ2-1	SARRSGAIYNEQF	AGTGCTAGGAGAAGCGGGGCCATCTACAATGAGCAGTTC				0.0	0.0	0.0	1.32547e+12	0.0	0.0
TRBV20-1	TRBJ2-5	SARRGRRGQGDPV	AGTGCTAGGAGAGGGCGGAGGGGGCAAGGTGACCCAGTAC				0.0	0.0	0.0	3.1277e+10	0.0	0.0
TRBV20-1	TRBJ1-1	SARSRLEAF	AGTGCTAGGAGCCGCCTTGAAGCTTTC				0.0	0.0	0.0	3.00259e+11	0.0	0.0
TRBV20-1	TRBJ1-5	SARSFRNQPQH	AGTGCTAGGAGCTTTCGCAATCAGCCCCAGCAT				0.0	0.0	0.0	4.27396e+11	0.0	0.0
TRBV20-1	TRBJ2-5	SARRDQETQY	AGTGCTAGGAGGGACCAAGAGACCCAGTAC				0.0	0.0	0.0	4.43119e+12	0.0	0.0
TRBV20-1	TRBJ2-7	SARRDYEQY	AGTGCTAGGAGGGACTACGAGCAGTAC				0.0	0.0	5.60746e+11	0.0	0.0	0.0
TRBV20-1	TRBJ2-7	SARREDLSYEQY	AGTGCTAGGAGGGAGGACCTCTCCTACGAGCAGTAC				0.0	0.0	0.0	1.66191e+11	0.0	0.0
TRBV20-1	TRBJ1-5	SARRGGQGGLWAISPS	AGTGCTAGGAGGGGGGGACAGGGGGGTTTATGGGCAATCAGCCCCAGCAT				0.0	0.0	0.0	6.83022e+10	0.0	0.0
TRBV20-1	TRBJ1-5	SARRGGQGGFMGNQPQH	AGTGCTAGGAGGGGGGGACAGGGGGGTTTTATGGGCAATCAGCCCCAGCAT				0.0	0.0	0.0	2.37705e+12	0.0	0.0
TRBV20-1	TRBJ2-5	SARMDRETQY	AGTGCTAGGATGGACAGAGAGACCCAGTAC				0.0	0.0	0.0	7.01957e+11	0.0	0.0
TRBV20-1	TRBJ1-2	SARQRGLDYGYT	AGTGCTAGGCAAAGGGGGCTGGACTATGGCTACACC				0.0	0.0	0.0	0.0013812596039386017	0.0	0.0
TRBV20-1	TRBJ2-1	SARPGLSDEQF	AGTGCTAGGCCGGGCCTCTCGGATGAGCAGTTC				0.0	0.0	0.0	1.47255e+12	0.0	0.0
TRBV20-1	TRBJ2-7	SARRS*EGLRAV	AGTGCTAGGCGGTCTTGAGAGGGCCTACGAGCAGTAC				0.0	0.0	1.05995e+12	0.0	0.0	0.0
TRBV20-1	TRBJ2-5	SARLRSAPRETQY	AGTGCTAGGCTTAGGTCAGCCCCCCGGGAGACCCAGTAC				0.0	0.0	0.0	1.55202e+12	0.0	0.0
TRBV20-1	TRBJ2-5	SARLRSAPGRPS	AGTGCTAGGCTTAGGTCAGCCCCCGGGAGACCCAGTAC				0.0	0.0	0.0	4.53094e+10	0.0	0.0
TRBV20-1	TRBJ2-7	SARERTGLSYEQY	AGTGCTAGGGAACGGACAGGCCTTTCCTACGAGCAGTAC				0.0	0.0	0.0	1.71094e+12	0.0	0.0
TRBV20-1	TRBJ2-6	SARDITSGANVLT	AGTGCTAGGGACATTACGTCTGGGGCCAACGTCCTGACT				0.0	0.0	7.90972e+09	0.0	0.0	0.0
TRBV20-1	TRBJ2-7	SARDPVTSGSVLSAPTY	AGTGCTAGGGACCCTGTGACTAGCGGGAGCGTCCTCTCGGCCCCAACGTAC				2.45109e+10	0.0	0.0039692182146838055	0.0	0.0	0.0
TRBV20-1	TRBJ2-6	SARDPVTSGSVLSAPTSLT	AGTGCTAGGGACCCTGTGACTAGCGGGAGCGTCCTCTCGGCCCCAACGTCCCTGACT				0.0	0.0	2.05151e+10	0.0	0.0	0.0
TRBV20-1	TRBJ1-2	SAREGGNYGYT	AGTGCTAGGGAGGGGGGAAACTATGGCTACACC				0.0	0.0	0.0	3.2714e+11	0.0	0.0
TRBV20-1	TRBJ1-5	SARATGRGNQPQH	AGTGCTAGGGCGACAGGGCGCGGCAATCAGCCCCAGCAT				0.0	0.0	1.05995e+12	0.0	0.0	0.0
TRBV20-1	TRBJ2-3	SARAGAGTTDTQY	AGTGCTAGGGCTGGGGCGGGAACCACAGATACGCAGTAT				0.0	0.0	0.0	9.29857e+09	0.0	0.0
TRBV20-1	TRBJ2-7	SARGQMREQY	AGTGCTAGGGGACAGATGAGAGAGCAGTAC				0.0	0.0	1.29929e+11	0.0	0.0	0.0
TRBV20-1	TRBJ2-3	SARGQGLAQIRS	AGTGCTAGGGGACAGGGTTTAGCACAGATACGCAGTAT				0.0	0.0	0.0	3.1632e+12	0.0	0.0
TRBV20-1	TRBJ1-1	SARGF*SF	AGTGCTAGGGGCTTCTGAAGCTTTC				0.0	0.0	2.031e+11	0.0	0.0	0.0
TRBV20-1	TRBJ2-1	SARGSGMGNEQF	AGTGCTAGGGGTAGCGGCATGGGCAATGAGCAGTTC				0.0	0.0	0.0	1.20205e+12	0.0	0.0
TRBV20-1	TRBJ2-2	SARGQLGSRSGELF	AGTGCTAGGGGTCAATTGGGGAGTCGGTCCGGGGAGCTGTTT				0.0	0.0	0.0	4.89781e+11	0.0	0.0
TRBV20-1	TRBJ2-1	SARGLAGVHEQF	AGTGCTAGGGGTCTAGCGGGAGTCCATGAGCAGTTC				0.0	0.0	3.66993e+11	0.0	0.0	0.0
TRBV20-1	TRBJ1-5	SARVAGTQ	AGTGCTAGGGTGGCGGGGACCCAGCA				0.0	0.0	0.0	0.0	1.22803e+11	0.0
TRBV20-1	TRBJ1-5	SARVAGTQH	AGTGCTAGGGTGGCGGGGACCCAGCAT				0.0	0.0	0.0	0.0	0.0015645993033894497	0.0
TRBV20-1	TRBJ1-2	SARYRDREGYGYT	AGTGCTAGGTACCGGGACAGGGAAGGGTATGGCTACACC				0.0	0.0	0.0	3.58079e+12	0.0	0.0
TRBV20-1	TRBJ2-1	SARSSDVGSNEQF	AGTGCTAGGTCTAGCGACGTCGGGTCCAATGAGCAGTTC				0.0	0.0	0.0	1.62809e+11	0.0	0.0
TRBV20-1	TRBJ1-5	SASKGGRNQPQH	AGTGCTAGTAAAGGGGGGCGCAATCAGCCCCAGCAT				0.0	0.0	0.0	0.0	0.010861230047947692	0.0
TRBV20-1	TRBJ1-5	SASKGGAQSAPA	AGTGCTAGTAAAGGGGGGGCGCAATCAGCCCCAGCAT				0.0	0.0	0.0	0.0	0.0014727245768532088	0.0
TRBV20-1	TRBJ1-1	SASNTGGDTEAF	AGTGCTAGTAATACAGGGGGCGACACTGAAGCTTTC				0.0	0.0	0.0	2.79126e+11	0.0	0.0
TRBV20-1	TRBJ2-1	SASRQYNEQF	AGTGCTAGTAGACAGTACAATGAGCAGTTC				0.0	0.0	0.0	1.34914e+12	0.0	0.0
TRBV20-1	TRBJ2-1	SASSGRPIFEQF	AGTGCTAGTAGCGGGAGGCCCATTTTTGAGCAGTTC				0.0	0.0	0.0	1.04482e+11	0.0	0.0
TRBV20-1	TRBJ2-1	SASRSD*REFMSS	AGTGCTAGTAGGTCCGACTAGCGGGAATTTATGAGCAGTTC				0.0	0.0	0.0	1.36773e+12	0.0	0.0
TRBV20-1	TRBJ2-1	SASPAGGIGEQF	AGTGCTAGTCCAGCGGGGGGGATAGGGGAGCAGTTC				0.0	0.0	0.0	9.28166e+10	0.0	0.0
TRBV20-1	TRBJ1-2	SASP	AGTGCTAGTCCG				0.0	0.0	0.0	6.76259e+08	0.0	0.0
TRBV20-1	TRBJ2-1	SASPGTGGNEQF	AGTGCTAGTCCGGGGACAGGGGGCAATGAGCAGTTC				0.0	0.0	3.28242e+11	0.0	0.0	0.0
TRBV20-1	TRBJ2-7	SASPGGFLDEQY	AGTGCTAGTCCGGGGGGGTTCTTGGACGAGCAGTAC				0.0	0.0	6.3141e+11	0.0	0.0	0.0
TRBV20-1	TRBJ2-7	SASPGGSWTSS	AGTGCTAGTCCGGGGGGTTCTTGGACGAGCAGTAC				0.0	0.0	8.52517e+10	0.0	0.0	0.0
TRBV20-1	TRBJ1-2	SASPVGGGYT	AGTGCTAGTCCGGTTGGTGGCGGCTACACC				0.0	0.0	0.0	2.60698e+12	0.0	0.0
TRBV20-1	TRBJ2-5	SASRGGGETQY	AGTGCTAGTCGAGGGGGCGGCGAGACCCAGTAC				0.0	0.0	8.11487e+10	0.0	0.0	0.0
TRBV20-1	TRBJ1-4	SASRLGQGDEKLF	AGTGCTAGTCGATTAGGACAGGGAGATGAAAAACTGTTT				0.0	0.0	0.0	1.09723e+12	0.0	0.0
TRBV20-1	TRBJ2-1	SASRSGLAGVGEQF	AGTGCTAGTCGCTCTGGACTAGCGGGAGTGGGTGAGCAGTTC				0.0	0.0	1.31069e+12	0.0	0.0	0.0
TRBV20-1	TRBJ2-5	SASRTGTSAYQETQY	AGTGCTAGTCGGACCGGGACTAGCGCGTATCAAGAGACCCAGTAC				0.0	0.0	0.0	4.7913e+12	0.0	0.0
TRBV20-1	TRBJ2-1	SASRPGVNEQF	AGTGCTAGTCGGCCTGGGGTCAATGAGCAGTTC				0.0	0.0	0.0	5.35935e+11	0.0	0.0
TRBV20-1	TRBJ2-1	SASRGQGQIYNEQF	AGTGCTAGTCGGGGACAGGGCCAGATCTACAATGAGCAGTTC				0.0	0.0	0.0	2.43284e+12	0.0	0.0
TRBV20-1	TRBJ1-6	SASRGGNSPLH	AGTGCTAGTCGGGGGGGTAATTCACCCCTCCAC				0.0	0.0	0.0	2.60867e+11	0.0	0.0
TRBV20-1	TRBJ1-6	SASRGVIHPS	AGTGCTAGTCGGGGGGTAATTCACCCCTCCAC				0.0	0.0	0.0	3.41511e+11	0.0	0.0
TRBV20-1	TRBJ2-5	SASLGTGGRETQY	AGTGCTAGTCTCGGGACAGGGGGCCGCGAGACCCAGTAC				0.0	0.0	1.60702e+12	0.0	0.0	0.0
TRBV20-1	TRBJ1-5	SASLTGGVGQPQH	AGTGCTAGTCTGACAGGGGGCGTCGGTCAGCCCCAGCAT				0.0	0.0	0.0	0.0011148134428850844	0.0	0.0
TRBV20-1	TRBJ1-5	SASLTGGRRSAPA	AGTGCTAGTCTGACAGGGGGGCGTCGGTCAGCCCCAGCAT				0.0	0.0	0.0	1.30518e+12	0.0	0.0
TRBV20-1	TRBJ2-3	SASLAGGSDTQY	AGTGCTAGTCTGGCGGGAGGGTCCGATACGCAGTAT				0.0	0.0	0.0	4.07446e+12	0.0	0.0
TRBV20-1	TRBJ1-5	SASLGGGNQPQH	AGTGCTAGTCTGGGCGGGGGGAATCAGCCCCAGCAT				0.0	0.0	0.0	3.56896e+12	0.0	0.0
TRBV20-1	TRBJ2-1	SASLYPTPTMSS	AGTGCTAGTCTGTATCCAACTCCTACAATGAGCAGTTC				0.0	0.0	4.00729e+11	0.0	0.0	0.0
TRBV20-1	TRBJ1-1	SASDLMNTEAF	AGTGCTAGTGACCTGATGAACACTGAAGCTTTC				0.0	0.0	0.0	2.51907e+12	0.0	0.0
TRBV20-1	TRBJ2-1	SASARGTYNEQF	AGTGCTAGTGCCAGGGGAACCTACAATGAGCAGTTC				0.0	0.0	2.07886e+11	0.0	0.0	0.0
TRBV20-1	TRBJ1-4	SASGGGGRNEKLF	AGTGCTAGTGGAGGGGGCGGACGAAATGAAAAACTGTTT				0.0	0.0	2.46181e+10	0.0	0.0	0.0
TRBV20-1	TRBJ1-4	SASGQGYNEKLF	AGTGCTAGTGGGCAGGGGTATAATGAAAAACTGTTT				0.0	0.0	0.0	7.84461e+10	0.0	0.0
TRBV20-1	TRBJ1-1	SASGDRGTNTEAF	AGTGCTAGTGGGGACAGGGGGACGAACACTGAAGCTTTC				0.0	0.0	0.0	4.10489e+08	0.0	0.0
TRBV20-1	TRBJ2-7	SASGGTGGLEQY	AGTGCTAGTGGGGGGACAGGGGGTCTCGAGCAGTAC				0.0	0.0	0.0	0.007333524827422855	0.0	0.0
TRBV20-1	TRBJ2-1	SASVQGIMSS	AGTGCTAGTGTACAGGGGATAATGAGCAGTTC				0.0	0.0	9.73328e+09	0.0	0.0	0.0
TRBV20-1	TRBJ2-7	SASSGLTYEQY	AGTGCTAGTTCCGGACTTACCTACGAGCAGTAC				0.018896066640521736	0.0	0.0	0.0	0.0	0.0
TRBV20-1	TRBJ1-5	SASSGRGTQPQH	AGTGCTAGTTCCGGCAGGGGGACTCAGCCCCAGCAT				0.0	0.0	0.0	3.58925e+12	0.0	0.0
TRBV20-1	TRBJ1-5	SASCPAGTV*EDSNQPQH	AGTGCTAGTTGTCCCGCCGGGACAGTATAAGAGGATAGCAATCAGCCCCAGCAT				0.0	0.0	0.0	0.0013378099444267021	0.0	0.0
TRBV20-1	TRBJ1-5	SASCPPGQYKRIAISPS	AGTGCTAGTTGTCCGCCGGGACAGTATAAGAGGATAGCAATCAGCCCCAGCAT				0.0	0.0	0.0	2.31619e+12	0.0	0.0
TRBV20-1	TRBJ1-2	SAITQGVYGYT	AGTGCTATAACACAGGGGGTCTATGGCTACACC				0.0	0.0	0.0	3.58417e+12	0.0	0.0
TRBV20-1	TRBJ2-7	SAIGLQHYEQY	AGTGCTATAGGGTTACAACACTACGAGCAGTAC				0.0	0.0	6.04056e+10	0.0	0.0	0.0
TRBV20-1	TRBJ1-4	SAIWTGHNEKLF	AGTGCTATATGGACAGGGCATAATGAAAAACTGTTT				0.0	0.0	0.0	0.0	0.004983976501901625	0.0
TRBV20-1	TRBJ2-2	SAIRGSVTGELF	AGTGCTATCAGGGGGAGTGTCACCGGGGAGCTGTTT				0.0	0.0	0.0	0.0	0.0	0.02458867257557248
TRBV20-1	TRBJ2-1	SAIPGGTKGNEQF	AGTGCTATCCCCGGTGGTACGAAGGGGAATGAGCAGTTC				0.0	0.0	0.0	6.76259e+08	0.0	0.0
TRBV20-1	TRBJ1-4	SAIGRGGEKLF	AGTGCTATCGGGCGGGGAGGAGAAAAACTGTTT				0.0	0.0	0.0	1.15133e+12	0.0	0.0
TRBV20-1	TRBJ1-3	SAMLGASGNTIY	AGTGCTATGCTGGGGGCTAGTGGAAACACCATATAT				0.0	0.0	0.0	2.92651e+11	0.0	0.0
TRBV20-1	TRBJ2-7	SAIETAGEVPTSS	AGTGCTATTGAGACCGCGGGAGAAGTTCCTACGAGCAGTAC				0.0	0.0	0.0	9.14641e+10	0.0	0.0
TRBV20-1	TRBJ2-5	SAISGRAPETQY	AGTGCTATTTCCGGACGAGCCCCAGAGACCCAGTAC				0.0	0.0	0.0	2.24687e+11	0.0	0.0
TRBV20-1	TRBJ2-1	SAQRQDYNEQF	AGTGCTCAGCGACAGGACTACAATGAGCAGTTC				0.0	0.0	0.0	3.3086e+11	0.0	0.0
TRBV20-1	TRBJ2-5	SAHAGTR*ETQY	AGTGCTCATGCCGGGACGAGATAAGAGACCCAGTAC				0.008658692462997662	0.0	0.0	0.0	0.0	0.0
TRBV20-1	TRBJ1-2	SAPKSGYSGYT	AGTGCTCCAAAGTCAGGGTATAGTGGCTACACC				0.0	0.0	0.0	3.73295e+12	0.0	0.0
TRBV20-1	TRBJ2-1	SAPGLASEQF	AGTGCTCCAGGACTAGCGAGTGAGCAGTTC				0.0	0.0	0.0	8.53101e+11	0.0	0.0
TRBV20-1	TRBJ2-2	SAPPI*HRGAV	AGTGCTCCCCCTATTTGACACCGGGGAGCTGTTT				0.0	0.0	0.0	2.71349e+12	0.0	0.0
TRBV20-1	TRBJ2-2	SAPLRLAGANTGELF	AGTGCTCCCCTCCGACTAGCGGGTGCGAACACCGGGGAGCTGTTT				0.0	0.0	0.0	5.1159e+11	0.0	0.0
TRBV20-1	TRBJ2-1	SAPAGGFYNEQF	AGTGCTCCCGCCGGGGGGTTCTACAATGAGCAGTTC				0.0	0.0	0.0	9.1295e+10	0.0	0.0
TRBV20-1	TRBJ2-1	SAPAGGSTMSS	AGTGCTCCCGCCGGGGGTTCTACAATGAGCAGTTC				0.0	0.0	0.0	2.31619e+11	0.0	0.0
TRBV20-1	TRBJ2-7	SAPSPVTYEQY	AGTGCTCCCTCTCCTGTAACCTACGAGCAGTAC				0.0	0.0	0.0	1.86817e+12	0.0	0.0
TRBV20-1	TRBJ2-2	SAPNEGGGVSGELF	AGTGCTCCGAACGAGGGCGGGGGGGTTTCCGGGGAGCTGTTT				0.0	0.0	0.0	4.86907e+10	0.0	0.0
TRBV20-1	TRBJ2-2	SAPNEGGGFPGSC	AGTGCTCCGAACGAGGGCGGGGGGTTTCCGGGGAGCTGTTT				0.0	0.0	0.0	1.75827e+11	0.0	0.0
TRBV20-1	TRBJ1-1	SAPRQSEAF	AGTGCTCCGAGACAGTCTGAAGCTTTC				0.0	0.0	2.5074e+10	0.0	0.0	0.0
TRBV20-1	TRBJ2-3	SAPNLAGNTDTQY	AGTGCTCCTAATCTAGCGGGGAACACAGATACGCAGTAT				0.0	0.0	0.0	1.01439e+09	0.0	0.0
TRBV20-1	TRBJ2-5	SAPLGGPKETQY	AGTGCTCCTCTGGGGGGACCAAAAGAGACCCAGTAC				0.0	0.0	0.0	2.25025e+11	0.0	0.0
TRBV20-1	TRBJ2-1	SAPLGGLEQF	AGTGCTCCTCTGGGGGGACTTGAGCAGTTC				0.0	0.0	0.0	8.37209e+11	0.0	0.0
TRBV20-1	TRBJ2-1	SAPLGGT*AV	AGTGCTCCTCTGGGGGGGACTTGAGCAGTTC				0.0	0.0	0.0	9.60288e+10	0.0	0.0
TRBV20-1	TRBJ1-2	SARIGQVYGYT	AGTGCTCGAATTGGACAGGTTTATGGCTACACC				0.0	0.0	0.0	3.57065e+12	0.0	0.0
TRBV20-1	TRBJ2-1	SARKKASGSTYNEQF	AGTGCTCGCAAGAAGGCCAGCGGGAGTACCTACAATGAGCAGTTC				0.0	0.0	0.0	7.54029e+10	0.0	0.0
TRBV20-1	TRBJ1-6	SARPSIHPS	AGTGCTCGCCCCTCTATTCACCCCTCCAC				0.0	0.0	0.0	0.0019978390134323693	0.0	0.0
TRBV20-1	TRBJ2-2	SARLSAGELF	AGTGCTCGCCTCAGTGCCGGGGAGCTGTTT				0.0	0.0	0.0	2.22827e+12	0.0	0.0
TRBV20-1	TRBJ2-1	SARENRLSGYHEQF	AGTGCTCGGGAAAATCGATTATCGGGCTATCATGAGCAGTTC				0.0	0.0	0.0	9.73813e+10	0.0	0.0
TRBV20-1	TRBJ2-7	SARDSIFSYEQY	AGTGCTCGGGACAGTATATTCTCCTACGAGCAGTAC				0.0	0.0	0.0	1.86309e+11	0.0	0.0
TRBV20-1	TRBJ1-2	SARAGGYT	AGTGCTCGGGCGGGGGGCTACACC				0.0	0.0	0.0	2.88594e+11	0.0	0.0
TRBV20-1	TRBJ1-4	SARQGTTNEKLF	AGTGCTCGTCAGGGAACTACTAATGAAAAACTGTTT				0.0	0.0	0.0	1.8259e+10	0.0	0.0
TRBV20-1	TRBJ1-2	SALSGETSAYGYT	AGTGCTCTAAGTGGGGAAACCTCCGCGTATGGCTACACC				0.0	0.0	0.0	3.65011e+11	0.0	0.0
TRBV20-1	TRBJ2-1	SALPPVGLAGPWAPTMSS	AGTGCTCTACCTCCCGTAGGACTAGCGGGCCCCTGGGCTCCTACAATGAGCAGTTC				0.0	0.0	0.0	2.84029e+11	0.0	0.0
TRBV20-1	TRBJ2-1	SALPPVGLAGPWGSYNEQF	AGTGCTCTACCTCCCGTAGGACTAGCGGGCCCCTGGGGCTCCTACAATGAGCAGTTC				0.0	0.0	0.0	2.07781e+11	0.0	0.0
TRBV20-1	TRBJ1-1	SALGQTFEAF	AGTGCTCTCGGACAGACCTTTGAAGCTTTC				0.0	0.0	0.0	2.68475e+11	0.0	0.0
TRBV20-1	TRBJ1-2	SALPGQGGSNYGYT	AGTGCTCTTCCGGGACAGGGAGGATCTAACTATGGCTACACC				0.0	0.0	1.23319e+12	0.0	0.0	0.0
TRBV20-1	TRBJ2-1	SAEPGQGYNEQF	AGTGCTGAACCGGGACAGGGTTACAATGAGCAGTTC				0.0	0.0	0.0	3.5081e+11	0.0	0.0
TRBV20-1	TRBJ2-5	SAEPYTGGETQY	AGTGCTGAACCTTACACAGGGGGAGAGACCCAGTAC				0.0	0.0	0.0	5.02123e+10	0.0	0.0
TRBV20-1	TRBJ1-5	SADRGNQPQH	AGTGCTGACAGGGGCAATCAGCCCCAGCAT				0.0	0.0	5.05811e+11	0.0	0.0	0.0
TRBV20-1	TRBJ2-7	SADPWDSSS	AGTGCTGACCCCTGGGACTCGAGCAGTAC				0.022161459468095925	0.0	0.0	0.0	0.0	0.0
TRBV20-1	TRBJ2-6	SADPGANVLT	AGTGCTGACCCTGGGGCCAACGTCCTGACT				2.72343e+10	0.0	0.0	0.0	0.0	0.0
TRBV20-1	TRBJ2-1	SADLPEHRNEQF	AGTGCTGACTTACCGGAGCACCGGAATGAGCAGTTC				0.0	0.0	0.0	3.17842e+11	0.0	0.0
TRBV20-1	TRBJ2-1	SAERSGSYNEQF	AGTGCTGAGAGAAGCGGTTCCTACAATGAGCAGTTC				0.0	0.0	0.0	8.11511e+08	0.0	0.0
TRBV20-1	TRBJ1-2	SAEDRGRLNYGYT	AGTGCTGAGGACAGGGGGCGTCTGAACTATGGCTACACC				0.0	0.0	0.0	8.45324e+10	0.0	0.0
TRBV20-1	TRBJ2-4	SAAQGAGNIQY	AGTGCTGCACAGGGGGCGGGAAACATTCAGTAC				0.0	0.0	0.0	3.02457e+12	0.0	0.0
TRBV20-1	TRBJ2-1	SAAIYRSYNEQF	AGTGCTGCCATCTACCGCTCCTACAATGAGCAGTTC				0.0	0.0	1.15568e+12	0.0	0.0	0.0
TRBV20-1	TRBJ2-5	SAARGPRDPV	AGTGCTGCCCGGGGACCAAGAGACCCAGTAC				0.0	0.0	0.0	2.30266e+11	0.0	0.0
TRBV20-1	TRBJ2-6	SAADRDRGLSGANVLT	AGTGCTGCCGACCGGGACAGGGGCCTCTCTGGGGCCAACGTCCTGACT				0.0	0.0	3.57875e+11	0.0	0.0	0.0
TRBV20-1	TRBJ2-7	SAARLAGNPYEQY	AGTGCTGCGAGACTAGCGGGGAACCCCTACGAGCAGTAC				0.0	0.0	3.85912e+11	0.0	0.0	0.0
TRBV20-1	TRBJ2-5	SAAGQEETQY	AGTGCTGCGGGACAGGAAGAGACCCAGTAC				0.0	0.0	0.0	0.0	0.02700935030013927	0.0
TRBV20-1	TRBJ1-6	SAAGGNSPLH	AGTGCTGCGGGGGGTAATTCACCCCTCCAC				0.06903804813572123	0.0	0.0	0.0	0.0	0.0
TRBV20-1	TRBJ2-5	SAGSRD*RGSKRPS	AGTGCTGGAAGCCGGGACTAGCGGGGATCCAAGAGACCCAGTAC				0.0	0.0	0.0	0.0	0.005701690949793645	0.0
TRBV20-1	TRBJ1-1	SAGRDTRVEAF	AGTGCTGGAAGGGACACCCGGGTTGAAGCTTTC				0.0	0.0	0.0	3.0364e+12	0.0	0.0
TRBV20-1	TRBJ2-5	SAGQARASDFQY	AGTGCTGGACAGGCGCGGGCCAGCGATTTCCAGTAC				0.0	0.0	0.0	1.08709e+12	0.0	0.0
TRBV20-1	TRBJ1-1	SAGQGREAF	AGTGCTGGACAGGGGCGTGAAGCTTTC				0.0	0.0	0.0	2.54273e+12	0.0	0.0
TRBV20-1	TRBJ2-7	SAGGSYEQY	AGTGCTGGAGGCTCCTACGAGCAGTAC				0.0	0.0	0.0	1.72615e+12	0.0	0.0
TRBV20-1	TRBJ2-3	SAGSPSGSQNTQY	AGTGCTGGATCCCCTAGCGGGAGTCAGAATACGCAGTAT				0.0	0.0	0.0	2.18939e+12	0.0	0.0
TRBV20-1	TRBJ2-4	SAGGQGRAKTFS	AGTGCTGGGGGACAGGGGAGGGCAAAAACATTCAGTAC				0.0	0.0	0.0	0.0	0.015088377119372559	0.0
TRBV20-1	TRBJ1-5	SAGGSDSRKSAPA	AGTGCTGGTGGATCGGACAGTAGAAAATCAGCCCCAGCAT				0.0	0.0	0.0	3.19363e+11	0.0	0.0
TRBV20-1	TRBJ2-5	SAVQETQY	AGTGCTGTACAGGAGACCCAGTAC				0.0	0.0	0.0	2.20461e+12	0.0	0.0
TRBV20-1	TRBJ1-3	SAVVGQGWGNTIY	AGTGCTGTAGTGGGGCAGGGATGGGGAAACACCATATAT				0.0	0.0	0.0	4.72367e+11	0.0	0.0
TRBV20-1	TRBJ2-1	SAYRGYNEQF	AGTGCTTATCGGGGTTACAATGAGCAGTTC				0.0	0.0	0.0	1.34407e+12	0.0	0.0
TRBV20-1	TRBJ2-2	SASTGAGGSPGSC	AGTGCTTCAACCGGAGCGGGGGGCTCACCGGGGAGCTGTTT				0.0	0.0	0.0	5.07194e+08	0.0	0.0
TRBV20-1	TRBJ2-2	SASTGAGGLTGELF	AGTGCTTCAACCGGAGCGGGGGGGCTCACCGGGGAGCTGTTT				0.0	0.0	0.0	2.19784e+10	0.0	0.0
TRBV20-1	TRBJ1-2	SASPVGIVTNYGYT	AGTGCTTCACCGGTGGGCATAGTAACTAACTATGGCTACACC				0.0	0.0	0.0	0.0	0.009048296087683056	0.0
TRBV20-1	TRBJ1-3	SASRGQGVSSGNTIY	AGTGCTTCCCGGGGACAGGGAGTAAGCTCTGGAAACACCATATAT				0.0	0.0	0.0	6.0373e+11	0.0	0.0
TRBV20-1	TRBJ2-5	SASWRAETQY	AGTGCTTCCTGGAGGGCGGAGACCCAGTAC				0.0	0.0	6.40527e+10	0.0	0.0	0.0
TRBV20-1	TRBJ1-2	SASTGTHYGYT	AGTGCTTCGACAGGGACGCACTATGGCTACACC				0.0	0.0	0.0	0.0	0.0	0.0333047418535943
TRBV20-1	TRBJ1-5	SASTGRNQPQH	AGTGCTTCGACAGGGCGCAATCAGCCCCAGCAT				0.0	0.0	0.0	2.76421e+12	0.0	0.0
TRBV20-1	TRBJ1-1	SAWVGNTEAF	AGTGCTTGGGTGGGCAACACTGAAGCTTTC				0.0	0.0	0.0	2.72702e+12	0.0	0.0
TRBV20-1	TRBJ1-1	SALERGTEAF	AGTGCTTTAGAGAGGGGCACTGAAGCTTTC				0.0	0.0	0.0	2.44975e+11	0.0	0.0
TRBV20-1	TRBJ2-2	SALAGGLGGELF	AGTGCTTTAGCGGGGGGCCTTGGCGGGGAGCTGTTT				0.0	0.0	0.0	5.09561e+11	0.0	0.0
TRBV20-1	TRBJ2-1	SAFPSGYNEQF	AGTGCTTTCCCTAGCGGATACAATGAGCAGTTC				0.0	0.0	3.73831e+10	0.0	0.0	0.0
TRBV20-1	TRBJ1-5	SAFLQGTGNQPQH	AGTGCTTTCCTACAGGGTACCGGCAATCAGCCCCAGCAT				0.0	0.0	0.0	0.001235863856155591	0.0	0.0
TRBV20-1	TRBJ1-2	SAFGQESPKSMAT	AGTGCTTTCGGACAGGAGTCTCCGAAATCTATGGCTACACC				0.0	0.0	0.0	0.0	1.8193e+10	0.0
TRBV20-1	TRBJ1-2	SAFGQGLRNLWLH	AGTGCTTTCGGACAGGGTCTCCGAAATCTATGGCTACACC				0.0	0.0	0.0	0.0	9.68778e+11	0.0
TRBV20-1	TRBJ2-7	SALERVPSYEQY	AGTGCTTTGGAGCGCGTGCCCTCCTACGAGCAGTAC				0.0	0.0	1.02804e+12	0.0	0.0	0.0
TRBV20-1	TRBJ2-5	SAFRLRVGQETQY	AGTGCTTTTAGGTTAAGGGTGGGGCAAGAGACCCAGTAC				0.0	0.0	1.31069e+12	0.0	0.0	0.0
TRBV20-1	TRBJ1-3	SAFHTGGNTIY	AGTGCTTTTCACACAGGGGGAAACACCATATAT				0.0	0.0	0.0	9.82605e+11	0.0	0.0
TRBV20-1	TRBJ2-7	SAFGQGSYEQY	AGTGCTTTTGGACAGGGCTCCTACGAGCAGTAC				0.0	0.0	0.0	9.46763e+09	0.0	0.0
TRBV20-1	TRBJ1-2	SAFGQGDSGYT	AGTGCTTTTGGACAGGGGGATTCTGGCTACACC				0.0	0.0	6.74035e+11	0.0	0.0	0.0
TRBV20-1	TRBJ2-1	SGLAGTTYNEQF	AGTGGACTAGCGGGGACCACCTACAATGAGCAGTTC				0.0	0.0	0.0	1.43198e+11	0.0	0.0
TRBV20-1	TRBJ2-2	SGTSGTGELF	AGTGGGACTAGCGGGACCGGGGAGCTGTTT				0.0	0.0	6.7016e+10	0.0	0.0	0.0
TRBV20-1	TRBJ2-7	SGMGPSFPRAV	AGTGGGATGGGCCCTTCTTTTCCACGAGCAGTAC				0.0	0.0	0.0	1.33561e+12	0.0	0.0
TRBV20-1	TRBJ2-7	SGMGPSFSTSS	AGTGGGATGGGCCCTTCTTTTTCCACGAGCAGTAC				0.0	0.0	0.0	1.17331e+12	0.0	0.0
TRBV20-1	TRBJ2-4	SGEESKNIQY	AGTGGGGAGGAGTCCAAAAACATTCAGTAC				0.0	0.0	0.0	0.0023374902428464025	0.0	0.0
TRBV20-1	TRBJ2-1	SGEGVLAGNNEQF	AGTGGGGAGGGAGTTTTAGCGGGGAACAATGAGCAGTTC				0.0	0.0	0.0	1.25108e+11	0.0	0.0
TRBV20-1	TRBJ2-3	SGGHLTDTQY	AGTGGGGGACACCTCACAGATACGCAGTAT				0.0	0.0	0.0	4.39399e+12	0.0	0.0
TRBV20-1	TRBJ1-2	SVTGANYGYT	AGTGTAACGGGAGCTAACTATGGCTACACC				0.0	0.0	0.0	1.95101e+12	0.0	0.0
TRBV20-1	TRBJ1-2	SVRGRTWDYGYT	AGTGTCCGAGGACGGACCTGGGACTATGGCTACACC				0.0	0.0	0.0	3.69407e+11	0.0	0.0
TRBV20-1	TRBJ2-1	SVFGLAGGLVYNEQF	AGTGTCTTTGGACTAGCGGGGGGGTTGGTCTACAATGAGCAGTTC				0.0	0.0	0.0	1.93917e+12	0.0	0.0
TRBV20-1	TRBJ1-2	SVPSGPDRGRGDGYT	AGTGTTCCCTCGGGGCCGGACAGGGGCCGGGGGGATGGCTACACC				0.0	0.0	0.0	3.32381e+11	0.0	0.0
TRBV20-1	TRBJ2-5	SVRPEGGQETQY	AGTGTTCGTCCAGAGGGGGGCCAAGAGACCCAGTAC				0.0	0.0	8.02369e+10	0.0	0.0	0.0
TRBV20-1	TRBJ2-7	SYRGLALGEQY	AGTTACAGGGGGCTGGCCCTCGGCGAGCAGTAC				0.0	0.0	0.0	0.0	0.0	0.012242351779169807
TRBV20-1	TRBJ1-6	SSKADRNSPLH	AGTTCCAAGGCGGACAGGAATTCACCCCTCCAC				0.0	0.0	0.0	2.65094e+11	0.0	0.0
TRBV20-1	TRBJ2-1	SSRGGYNEQF	AGTTCCAGAGGGGGGTACAATGAGCAGTTC				0.0	0.0	0.0	4.32637e+11	0.0	0.0
TRBV20-1	TRBJ2-1	SSLAGRSYNEQF	AGTTCCTTAGCAGGGCGCTCCTACAATGAGCAGTTC				0.0	0.0	0.0	1.00594e+10	0.0	0.0
TRBV20-1	TRBJ2-5	SSDILLPRDPV	AGTTCGGACATCCTATTACCAAGAGACCCAGTAC				0.0	0.0	0.0	4.87583e+11	0.0	0.0
TRBV20-1	TRBJ2-3	SCSGRAGEDTQY	AGTTGTAGCGGGAGGGCCGGTGAAGATACGCAGTAT				0.0	0.0	0.0	0.0	0.0	0.024146804252332805
TRBV20-1	TRBJ2-3	SFSRGRD*RDPIAQIRS	AGTTTTTCGCGGGGTCGGGACTAGCGGGATCCTATAGCACAGATACGCAGTAT				0.0	0.0	0.0	1.69065e+10	0.0	0.0
TRBV27	TRBJ1-6	IGQPITSPLH	ATCGGACAGCCCATAACTTCACCCCTCCAC				0.0	0.0	0.0	9.63669e+09	0.0	0.0
TRBV27	TRBJ1-6	IGQPIIHPS	ATCGGACAGCCCATAATTCACCCCTCCAC				0.0	0.0	0.0	3.23421e+11	0.0	0.0
TRBV20-1	TRBJ2-7	MLPRGEGQY	ATGCTCCCTAGAGGGGAGGGGCAGTAC				0.0	0.0	5.92659e+06	0.0	0.0	0.0
TRBV7-3	TRBJ2-2	PKEGASGSDTGELF	CCGAAAGAGGGAGCTAGCGGGAGCGACACCGGGGAGCTGTTT				0.0	0.0	7.84133e+10	0.0	0.0	0.0
TRBV20-1	TRBJ2-1	RAGASNEQF	CGAGCGGGGGCCAGCAATGAGCAGTTC				0.0	0.0	0.0	1.08709e+12	0.0	0.0
TRBV4-2	TRBJ2-7	RQHLAGGVRAV	CGCCAACATCTAGCGGGAGGGGTACGAGCAGTAC				1.4525e+11	0.0	0.0	0.0	0.0	0.0
TRBV19	TRBJ1-6	LYLGPRLDNSPLH	CTCTACTTGGGGCCTCGCCTTGATAATTCACCCCTCCAC				0.0	0.0	0.0	5.08378e+10	0.0	0.0
TRBV3-1	TRBJ1-1	LTLKL	CTGACACTGAAGCTTTC				0.0	0.0	0.0	2.70504e+09	0.0	0.0
TRBV6-2	TRBJ2-1	LD*RE*AV	CTGGACTAGCGGGAATGAGCAGTTC				0.0	0.0	0.0	3.29507e+12	0.0	0.0
TRBV20-1	TRBJ1-5	DSGAASSNQPQH	GACAGTGGTGCGGCTAGTAGCAATCAGCCCCAGCAT				0.0	0.0	0.0	1.01439e+09	0.0	0.0
TRBV7-2|TRBV7-8	TRBJ1-1	EMAEAF	GAGATGGCTGAAGCTTTC				0.0	0.0	0.0	7.25119e+10	0.0	0.0
TRBV10-3	TRBJ2-7	DGAVPTSS	GATGGGGCAGTTCCTACGAGCAGTAC				0.0	0.0	0.0	0.0	0.00443090884116861	0.0
TRBV25-1	TRBJ1-3	ANTIY	GCAAACACCATATAT				0.0	0.0	0.0	1.71939e+12	0.0	0.0
TRBV12-2	TRBJ2-7	ASTPGTSGNTGEQY	GCAAGTACCCCCGGGACATCGGGCAATACTGGCGAGCAGTAC				0.0	0.0	0.0	6.20468e+09	0.0	0.0
TRBV12-2	TRBJ2-7	ASTPGHRAILASS	GCAAGTACCCCGGGACATCGGGCAATACTGGCGAGCAGTAC				0.0	0.0	0.0	8.62231e+09	0.0	0.0
TRBV12-2	TRBJ2-7	ASRLQAQGTSGDRSSYEQY	GCAAGTCGCCTCCAGGCCCAAGGGACTAGCGGGGACCGAAGCTCCTACGAGCAGTAC				0.0	0.0	0.0	4.54784e+10	0.0	0.0
TRBV12-2	TRBJ1-2	ASRDLFLRLWLH	GCAAGTCGCGATCTATTCCTGCGCCTATGGCTACACC				0.0	0.0	2.39343e+11	0.0	0.0	0.0
TRBV12-2	TRBJ1-5	ASRA*TGVSISPA	GCAAGTCGCGCGTAGACAGGGGTGTCCATCAGCCCAGCAT				0.0	0.0	0.0	1.25108e+11	0.0	0.0
TRBV12-2	TRBJ1-5	ASRA*TGVSISPS	GCAAGTCGCGCGTAGACAGGGGTGTCCATCAGCCCCAGCAT				0.0	0.0	0.0	7.35432e+10	0.0	0.0
TRBV12-2	TRBJ1-5	ASRS*GRAL*QSAPA	GCAAGTCGCTCCTAGGGCAGGGCCTTATAGCAATCAGCCCCAGCAT				0.0	0.0	0.0	5.08885e+10	0.0	0.0
TRBV12-2	TRBJ2-1	ASRLEAQGHLQ*AV	GCAAGTCGCTTAGAGGCACAGGGTCACCTACAATGAGCAGTTC				4.26671e+11	0.0	0.0	0.0	0.0	0.0
TRBV12-2	TRBJ2-3	ASRLVD*RGYAV	GCAAGTCGCTTAGTAGACTAGCGGGGATACGCAGTAT				0.0	0.0	2.0971e+11	0.0	0.0	0.0
TRBV12-2	TRBJ1-5	ASRFPHRRVISPS	GCAAGTCGCTTTCCCCATAGGAGGGTGATCAGCCCCAGCAT				0.0	0.0	0.0	9.77195e+10	0.0	0.0
TRBV12-2	TRBJ2-7	ASRTGVPTSS	GCAAGTCGGACGGGAGTCCCTACGAGCAGTAC				0.0	0.0	0.0	4.59856e+11	0.0	0.0
TRBV12-2	TRBJ2-7	ASRSTSGATYEQY	GCAAGTCGGTCGACTAGCGGGGCAACCTACGAGCAGTAC				0.0	0.0	0.0	1.68558e+12	0.0	0.0
TRBV12-2	TRBJ2-7	ASLVGGISPTSS	GCAAGTCTCGTGGGGGGGATTTCTCCTACGAGCAGTAC				0.0	0.0	0.0	7.5741e+10	0.0	0.0
TRBV12-2	TRBJ2-7	ASLVGGDFSYEQY	GCAAGTCTCGTGGGGGGGGATTTCTCCTACGAGCAGTAC				0.0	0.0	0.0	8.45324e+09	0.0	0.0
TRBV12-2	TRBJ1-5	ASLVTGASPQH	GCAAGTCTTGTGACAGGCGCCTCTCCCCAGCAT				0.0	0.0	0.0	2.0964e+11	0.0	0.0
TRBV12-3	TRBJ1-2	AIGVRPWERT	GCAATAGGGGTCCGGCCCTGGGAAAGGACC				0.0	0.0	0.0	1.48777e+11	0.0	0.0
TRBV15	TRBJ2-7	AGGGGPTSS	GCAGGGGGGGGTGGCCCTACGAGCAGTAC				0.0	0.0	0.0	7.37123e+10	0.0	0.0
TRBV15	TRBJ2-7	AGGVALRAV	GCAGGGGGGGTGGCCCTACGAGCAGTAC				0.0	0.0	0.0	2.94173e+11	0.0	0.0
TRBV12-3	TRBJ2-2	ANTGDTGELF	GCCAACACAGGCGATACCGGGGAGCTGTTT				0.0	0.0	0.0	7.13792e+11	0.0	0.0
TRBV5-1	TRBJ1-1	ANRRSRERSL*SF	GCCAACAGAAGGAGCCGGGAGAGAAGTCTCTGAAGCTTTC				0.0	0.0	1.89195e+10	0.0	0.0	0.0
TRBV4-3	TRBJ2-7	ANI*REGYEQY	GCCAACATCTAGCGGGAGGGGTACGAGCAGTAC				0.003292627129722428	0.0	0.0	0.0	0.0	0.0
TRBV10-1	TRBJ2-7	ANHV*RELRAV	GCCAACCACGTCTAGCGGGAGCTACGAGCAGTAC				0.0	0.0	4.42215e+10	0.0	0.0	0.0
TRBV25-1	TRBJ2-1	ANQPAGQ*AV	GCCAACCAGCCGGCCGGACAATGAGCAGTTC				0.0	0.0	2.9405e+11	0.0	0.0	0.0
TRBV10-3	TRBJ1-5	ANPGQGTSSPS	GCCAACCCCGGACAGGGGACGTCCAGCCCCAGCAT				0.0	0.0	0.0	3.29169e+11	0.0	0.0
TRBV6-9	TRBJ2-7	ANPGKLNRD*RRYEQY	GCCAACCCTGGGAAACTTAACCGGGACTAGCGCCGCTACGAGCAGTAC				0.0	0.0	0.0	2.43791e+11	0.0	0.0
TRBV21-1	TRBJ1-4	ANGGGVREKLF	GCCAACGGTGGGGGGGTAAGGGAAAAACTGTTT				0.0	0.0	0.0	8.79137e+09	0.0	0.0
TRBV6-1	TRBJ1-2	ANTGEWYRSMAT	GCCAATACGGGGGAGTGGTACAGATCTATGGCTACACC				0.0	0.0	0.0	0.0010363673650114601	0.0	0.0
TRBV19	TRBJ2-7	ANLRAV	GCCAATTTACGAGCAGTAC				0.0	0.0	2.05379e+12	0.0	0.0	0.0
TRBV6-2	TRBJ2-3	ATVRQGNTDTQY	GCCACAGTGCGGCAGGGGAATACAGATACGCAGTAT				0.0	0.0	0.0	2.78112e+12	0.0	0.0
TRBV6-2	TRBJ2-5	ATKLTLQETQY	GCCACCAAACTAACACTACAAGAGACCCAGTAC				0.0	0.0	0.0	1.39817e+12	0.0	0.0
TRBV19	TRBJ2-2	ATKSGTVTGELF	GCCACCAAATCCGGGACGGTGACCGGGGAGCTGTTT				0.0	0.0	5.40231e+10	0.0	0.0	0.0
TRBV6-1	TRBJ1-2	ATNQGGDGYT	GCCACCAACCAAGGGGGCGATGGCTACACC				0.0	0.0	0.0	6.22497e+11	0.0	0.0
TRBV24-1	TRBJ2-3	ATTLGADSTDTQY	GCCACCACCCTTGGGGCAGACTCCACAGATACGCAGTAT				0.0	0.0	0.0	2.50216e+11	0.0	0.0
TRBV15	TRBJ2-5	ATTVSGGLGTQY	GCCACCACCGTTTCAGGGGGCCTAGGGACCCAGTAC				0.0	0.0	0.0	9.64684e+11	0.0	0.0
TRBV19	TRBJ2-1	ATTGLAGYNEQF	GCCACCACGGGACTAGCGGGGTACAATGAGCAGTTC				0.0	0.0	0.0	8.75756e+10	0.0	0.0
TRBV15	TRBJ2-3	ATTHLAGGVDTQY	GCCACCACTCACCTAGCGGGAGGGGTAGATACGCAGTAT				0.0	0.0	0.0	4.53939e+12	0.0	0.0
TRBV15	TRBJ1-2	ATRRGLDYGYT	GCCACCAGACGGGGGTTAGACTATGGCTACACC				0.0	0.0	0.0	1.1395e+12	0.0	0.0
TRBV24-1	TRBJ2-1	ATR*D*REW*AV	GCCACCAGATAAGACTAGCGGGAGTGGTGAGCAGTTC				0.0	0.0	0.0	1.05496e+12	0.0	0.0
TRBV24-1	TRBJ1-1	ATSNNRGAEAF	GCCACCAGCAACAACCGGGGTGCTGAAGCTTTC				0.0	0.0	0.0	0.005435095929916545	0.0	0.0
TRBV15	TRBJ1-2	ATSKGQLSNYGYT	GCCACCAGCAAGGGACAGCTATCTAACTATGGCTACACC				0.0	0.0	0.0	2.2418e+12	0.0	0.0
TRBV15	TRBJ1-2	ATSTRQNYGYT	GCCACCAGCACTCGACAGAACTATGGCTACACC				0.0	0.0	0.0	1.52158e+11	0.0	0.0
TRBV15	TRBJ2-7	ATSRKRDSISYEQY	GCCACCAGCAGAAAACGGGACAGCATCTCCTACGAGCAGTAC				0.0	0.0	1.16024e+12	0.0	0.0	0.0
TRBV15	TRBJ2-1	ATSRTDYNEQF	GCCACCAGCAGAACCGACTACAATGAGCAGTTC				0.0	0.0	0.0	7.5741e+10	0.0	0.0
TRBV15	TRBJ1-2	ATSRSDSYGYT	GCCACCAGCAGAAGCGACAGCTATGGCTACACC				0.0	0.0	0.0	2.28745e+12	0.0	0.0
TRBV15	TRBJ2-5	ATSRSGTHEETQY	GCCACCAGCAGAAGTGGGACGCATGAAGAGACCCAGTAC				0.0	0.0	0.0	2.7118e+11	0.0	0.0
TRBV15	TRBJ2-2	ATSRETRQNTGELF	GCCACCAGCAGAGAAACACGACAGAACACCGGGGAGCTGTTT				0.0	0.0	5.08319e+10	0.0	0.0	0.0
TRBV15	TRBJ2-3	ATSREATGGLTSTDTQY	GCCACCAGCAGAGAAGCGACAGGGGGTCTAACTAGCACAGATACGCAGTAT				0.0	0.0	2.15409e+12	0.0	0.0	0.0
TRBV15	TRBJ2-1	ATSREGARYNEQF	GCCACCAGCAGAGAAGGGGCCAGATACAATGAGCAGTTC				0.0	0.0	0.0	6.7795e+10	0.0	0.0
TRBV15	TRBJ2-3	ATSRDLAGLDTQY	GCCACCAGCAGAGACTTAGCGGGATTGGATACGCAGTAT				0.0	0.0	0.0	2.53597e+12	0.0	0.0
TRBV15	TRBJ2-5	ATSREGTGRETQY	GCCACCAGCAGAGAGGGAACGGGACGAGAGACCCAGTAC				0.0	0.0	0.0	1.47594e+12	0.0	0.0
TRBV15	TRBJ2-1	ATSRDHGAPTMSS	GCCACCAGCAGAGATCACGGGGCCCCTACAATGAGCAGTTC				0.0	0.0	2.84932e+11	0.0	0.0	0.0
TRBV15	TRBJ2-1	ATSRDHGALQ*AV	GCCACCAGCAGAGATCACGGGGCCCTACAATGAGCAGTTC				0.0	0.0	5.24275e+09	0.0	0.0	0.0
TRBV15	TRBJ1-5	ATSRDHTVTQPQH	GCCACCAGCAGAGATCATACGGTTACTCAGCCCCAGCAT				0.0	0.0	7.9553e+09	0.0	0.0	0.0
TRBV15	TRBJ1-4	ATSRDPRAATNEKLF	GCCACCAGCAGAGATCCCAGGGCCGCAACTAATGAAAAACTGTTT				0.0	0.0	0.0	4.49712e+10	0.0	0.0
TRBV15	TRBJ1-2	ATSRDPPGARGYT	GCCACCAGCAGAGATCCCCCCGGGGCGCGAGGCTACACC				0.013506398245384693	0.0	0.0	0.0	0.0	0.0
TRBV15	TRBJ2-1	ATSRDRRATSYNEQF	GCCACCAGCAGAGATCGGCGGGCTACCTCTTACAATGAGCAGTTC				0.0	0.0	7.49941e+10	0.0	0.0	0.0
TRBV15	TRBJ1-1	ATSRDLGNTEAF	GCCACCAGCAGAGATCTCGGGAACACTGAAGCTTTC				0.0	0.0	0.0	1.99327e+12	0.0	0.0
TRBV15	TRBJ1-6	ATSRDLRVTLH	GCCACCAGCAGAGATCTGAGGGTTACCCTCCAC				0.0	0.0	0.0	1.47932e+11	0.0	0.0
TRBV15	TRBJ1-1	ATSRDESH*SF	GCCACCAGCAGAGATGAATCGCACTGAAGCTTTC				0.0	0.0	0.0	6.76259e+08	0.0	0.0
TRBV15	TRBJ1-5	ATSRDVPRQGWGDAISPS	GCCACCAGCAGAGATGTCCCCCGACAGGGCTGGGGGGATGCAATCAGCCCCAGCAT				0.0	0.0	0.0	1.45058e+12	0.0	0.0
TRBV15	TRBJ2-2	ATSRDYGQTSGKNFNTGELF	GCCACCAGCAGAGATTACGGGCAGACTAGCGGGAAAAATTTTAACACCGGGGAGCTGTTT				0.0	0.0	0.0	2.11331e+11	0.0	0.0
TRBV15	TRBJ1-5	ATSRALSNQPQH	GCCACCAGCAGAGCCCTTAGCAATCAGCCCCAGCAT				0.0	0.0	0.0	2.13867e+12	0.0	0.0
TRBV15	TRBJ2-7	ATSRAGTGTLEQY	GCCACCAGCAGAGCTGGTACAGGGACTCTCGAGCAGTAC				0.0	0.0	0.0	1.13781e+12	0.0	0.0
TRBV15	TRBJ2-1	ATSRGKFLSGRGNEQF	GCCACCAGCAGAGGAAAATTTTTAAGCGGGAGGGGCAATGAGCAGTTC				0.0	0.0	0.0	9.63669e+09	0.0	0.0
TRBV15	TRBJ1-2	ATSRGTGDGFYGYT	GCCACCAGCAGAGGGACAGGGGACGGATTCTATGGCTACACC				0.0	0.0	0.0	1.66529e+12	0.0	0.0
TRBV15	TRBJ1-1	ATSRGDRGRVPEAF	GCCACCAGCAGAGGGGACAGGGGGCGCGTACCTGAAGCTTTC				0.0	0.0	0.0	1.69234e+12	0.0	0.0
TRBV15	TRBJ1-1	ATSRGDRGART*SF	GCCACCAGCAGAGGGGACAGGGGGGCGCGTACCTGAAGCTTTC				0.0	0.0	0.0	2.63741e+11	0.0	0.0
TRBV15	TRBJ1-1	ATSRGEGSLTEAF	GCCACCAGCAGAGGGGAGGGATCCCTAACTGAAGCTTTC				0.0	0.0	0.0	1.25108e+11	0.0	0.0
TRBV15	TRBJ2-5	ATSRGGLRRPS	GCCACCAGCAGAGGGGGGCTGAGGAGACCCAGTAC				0.0	0.0	0.0	4.36187e+11	0.0	0.0
TRBV15	TRBJ2-5	ATSRGGAEETQY	GCCACCAGCAGAGGGGGGGCTGAGGAGACCCAGTAC				0.0	0.0	0.0	2.17248e+12	0.0	0.0
TRBV15	TRBJ1-1	ATSRGRQGDTEAF	GCCACCAGCAGAGGTCGACAGGGGGACACTGAAGCTTTC				0.0	0.0	0.0	1.66022e+11	0.0	0.0
TRBV15	TRBJ1-5	ATSRGGQGNESQH	GCCACCAGCAGAGGTGGACAGGGAAATGAGTCCCAGCAT				0.0	0.0	0.0	8.92662e+10	0.0	0.0
TRBV15	TRBJ2-1	ATSRVAGQGATSGSTRNPTMSS	GCCACCAGCAGAGTAGCAGGACAGGGGGCCACTAGCGGGAGTACCAGAAATCCTACAATGAGCAGTTC				0.0	0.0	0.0	4.20971e+10	0.0	0.0
TRBV15	TRBJ1-2	ATSRVGTGLYGYT	GCCACCAGCAGAGTGGGGACAGGGCTTTATGGCTACACC				0.0	0.0	0.0	1.12259e+12	0.0	0.0
TRBV15	TRBJ2-1	ATSRVAGTLTMNNEQF	GCCACCAGCAGAGTTGCGGGTACCCTCACAATGAACAATGAGCAGTTC				0.0	0.0	0.0	7.65864e+10	0.0	0.0
TRBV15	TRBJ2-1	ATSSTQNFMSS	GCCACCAGCAGCACACAGAATTTCATGAGCAGTTC				0.0	0.0	0.0	1.0127e+12	0.0	0.0
TRBV15	TRBJ1-2	ATSSRNRGNYGYT	GCCACCAGCAGCCGAAACAGGGGGAACTATGGCTACACC				0.0	0.0	0.0	1.96115e+12	0.0	0.0
TRBV15	TRBJ2-1	ATSSDCGGWPTMSS	GCCACCAGCAGCGACTGCGGCGGGTGGCCTACAATGAGCAGTTC				0.0	0.0	0.0	1.21727e+10	0.0	0.0
TRBV15	TRBJ1-2	ATSSGQGVNGYT	GCCACCAGCAGCGGACAGGGGGTGAATGGCTACACC				0.0	0.0	0.0	1.60781e+12	0.0	0.0
TRBV15	TRBJ1-2	ATSSGVSYGYT	GCCACCAGCAGCGGTGTTTCTTATGGCTACACC				0.0	0.0	0.0	3.99331e+12	0.0	0.0
TRBV15	TRBJ2-4	ATSRQGDIKNIQY	GCCACCAGCAGGCAAGGGGATATCAAAAACATTCAGTAC				0.0	0.0	0.0	8.28418e+09	0.0	0.0
TRBV15	TRBJ1-2	ATSRPGQGPNGYT	GCCACCAGCAGGCCGGGACAGGGGCCCAATGGCTACACC				0.0	0.0	1.08958e+12	0.0	0.0	0.0
TRBV15	TRBJ1-2	ATSRGGRVAT	GCCACCAGCAGGGGGGGCAGGGTGGCTACACC				0.0	0.0	0.0	1.29673e+12	0.0	0.0
TRBV15	TRBJ1-2	ATSRGGQGGYT	GCCACCAGCAGGGGGGGGCAGGGTGGCTACACC				0.0	0.0	0.0	1.05496e+12	0.0	0.0
TRBV15	TRBJ2-1	ATSRWDN*Q*AV	GCCACCAGCAGGTGGGATAACTAACAATGAGCAGTTC				0.0	0.0	2.21335e+11	0.0	0.0	0.0
TRBV15	TRBJ2-7	ATSSGQAPGRLRAV	GCCACCAGCAGTGGACAGGCGCCCGGTCGTCTACGAGCAGTAC				0.0	0.0	0.0	0.0	0.0	0.012840173628258778
TRBV15	TRBJ1-2	ATSSGTNYGYT	GCCACCAGCAGTGGGACGAACTATGGCTACACC				0.0	0.0	0.0	1.7363e+12	0.0	0.0
TRBV15	TRBJ2-1	ATSMILAGVHEQF	GCCACCAGCATGATACTAGCGGGAGTACATGAGCAGTTC				0.0	0.0	0.0	7.24612e+11	0.0	0.0
TRBV15	TRBJ2-7	ATSMGTTYEQY	GCCACCAGCATGGGTACAACCTACGAGCAGTAC				0.0	0.0	0.0	1.03975e+10	0.0	0.0
TRBV15	TRBJ1-5	ATSMSGNNQPS	GCCACCAGCATGTCGGGGAACAATCAGCCCAGCA				0.0	0.0	0.0	1.70755e+11	0.0	0.0
TRBV15	TRBJ1-5	ATSMSGNNQPQH	GCCACCAGCATGTCGGGGAACAATCAGCCCCAGCAT				0.0	0.0	0.0	6.08802e+11	0.0	0.0
TRBV15	TRBJ1-3	ATSPRRTVVSGNTIY	GCCACCAGCCCCCGGAGGACAGTCGTCTCTGGAAACACCATATAT				0.0	0.0	0.0	2.8741e+09	0.0	0.0
TRBV15	TRBJ2-2	ATSPRSD*LGPGSC	GCCACCAGCCCCCGTTCGGACTAGTTGGGACCGGGGAGCTGTTT				0.0	0.0	1.74378e+11	0.0	0.0	0.0
TRBV15	TRBJ2-1	ATSPIGQALNEQF	GCCACCAGCCCGATAGGACAGGCCTTAAATGAGCAGTTC				0.0	0.0	0.0	8.30108e+09	0.0	0.0
TRBV24-1	TRBJ2-7	ATSPGPLYAQY	GCCACCAGCCCGGGACCGCTCTACGCGCAGTAC				0.016708244367946316	0.0	0.0	0.0	0.0	0.0
TRBV24-1	TRBJ1-5	ATSPRQGRDNQPQH	GCCACCAGCCCTCGACAGGGGCGGGACAATCAGCCCCAGCAT				0.0	0.0	0.0	4.10151e+10	0.0	0.0
TRBV15	TRBJ2-1	ATSRTGGDEQF	GCCACCAGCCGGACAGGGGGGGATGAGCAGTTC				0.0	0.0	0.0	5.32554e+10	0.0	0.0
TRBV2	TRBJ2-3	ATSRLAGTDTQY	GCCACCAGCCGGCTAGCGGGTACAGATACGCAGTAT				0.0	0.0	3.28014e+11	0.0	0.0	0.0
TRBV15	TRBJ1-1	ATSRPDRWGSEAF	GCCACCAGCCGTCCAGACAGGTGGGGGTCTGAAGCTTTC				0.0	0.0	0.0	0.0	0.005279612998181608	0.0
TRBV15	TRBJ2-3	ATSLGYTDTQY	GCCACCAGCCTGGGATACACAGATACGCAGTAT				0.0	0.0	1.5865e+11	0.0	0.0	0.0
TRBV24-1	TRBJ1-2	ATSLATGSYT	GCCACCAGCCTTGCAACAGGGTCCTACACC				0.0	0.0	0.0	3.62813e+12	0.0	0.0
TRBV15	TRBJ2-3	ATSDPGLTTDTQY	GCCACCAGCGACCCGGGACTCACCACAGATACGCAGTAT				0.0	0.0	0.0	9.73137e+11	0.0	0.0
TRBV15	TRBJ2-1	ATSAQAYNEQF	GCCACCAGCGCACAGGCTTACAATGAGCAGTTC				0.0	0.0	0.0	1.32209e+12	0.0	0.0
TRBV15	TRBJ2-3	ATSARRGATTDTQY	GCCACCAGCGCACGACGGGGGGCCACCACAGATACGCAGTAT				0.0	0.0	0.0	1.54356e+12	0.0	0.0
TRBV15	TRBJ1-4	ATSAGTGGARNEKLF	GCCACCAGCGCCGGGACAGGGGGCGCGCGTAATGAAAAACTGTTT				0.0	0.0	0.0	8.62231e+09	0.0	0.0
TRBV15	TRBJ1-2	ATSAGSRPSMAT	GCCACCAGCGCCGGGTCGCGCCCATCTATGGCTACACC				0.0	0.0	6.0246e+11	0.0	0.0	0.0
TRBV15	TRBJ1-2	ATSGGPATNYGYT	GCCACCAGCGGAGGACCAGCGACCAACTATGGCTACACC				0.0	0.0	0.0	7.10749e+11	0.0	0.0
TRBV15	TRBJ1-4	ATSGFGASNEKLF	GCCACCAGCGGATTCGGGGCCTCTAATGAAAAACTGTTT				0.0	0.0	0.0	0.0	0.002637987197575235	0.0
TRBV15	TRBJ1-1	ATSGRGLSTEAF	GCCACCAGCGGCAGGGGACTTAGCACTGAAGCTTTC				0.0	0.0	0.0	1.6264e+11	0.0	0.0
TRBV15	TRBJ1-1	ATSGQGAPDTEAF	GCCACCAGCGGCCAGGGGGCGCCGGACACTGAAGCTTTC				0.0	0.0	0.0	4.02374e+11	0.0	0.0
TRBV15	TRBJ2-3	ATSGWGRSSADTQY	GCCACCAGCGGCTGGGGTAGATCGAGCGCAGATACGCAGTAT				0.0	0.0	0.0	0.0016908172948580118	0.0	0.0
TRBV15	TRBJ1-5	ATSGDRNQPQH	GCCACCAGCGGGGACAGAAATCAGCCCCAGCAT				0.0	0.0	0.0	0.0	0.0	0.0
TRBV15	TRBJ2-7	ATSSRSDYGGEQY	GCCACCAGCTCTCGGAGTGACTACGGTGGAGAGCAGTAC				0.0	0.0	0.0	2.31619e+11	0.0	0.0
TRBV15	TRBJ1-2	ATRGQGNYGYT	GCCACCAGGGGACAGGGCAACTATGGCTACACC				0.0	0.0	0.0	8.74065e+10	0.0	0.0
TRBV15	TRBJ1-1	ATRSGPNTEAF	GCCACCAGGTCGGGTCCGAACACTGAAGCTTTC				0.0	0.0	0.0	1.79885e+12	0.0	0.0
TRBV24-1	TRBJ2-7	ATSQARDRDPRAV	GCCACCAGTCAGGCCCGGGACAGGGACCCACGAGCAGTAC				0.0	0.0	0.0	0.0	0.0060400810316895035	0.0
TRBV15	TRBJ2-2	ATSHPGGVRSGELF	GCCACCAGTCATCCAGGGGGCGTTAGGTCCGGGGAGCTGTTT				0.0	0.0	0.0	1.14119e+12	0.0	0.0
TRBV24-1	TRBJ2-7	ATSPD*IWGPTSS	GCCACCAGTCCCGACTAGATATGGGGCCCTACGAGCAGTAC				0.0	0.0	0.0	7.24612e+11	0.0	0.0
TRBV24-1	TRBJ2-5	ATSL*FE*GG*GRPS	GCCACCAGTCTATGATTTGAATGAGGAGGGTAGGGGAGACCCAGTAC				0.0	0.0	0.0	0.0	0.0036549767447783773	0.0
TRBV24-1	TRBJ2-1	ATSLWPGTSDNEQF	GCCACCAGTCTTTGGCCTGGGACTAGCGACAATGAGCAGTTC				0.0	0.0	0.0	0.0	0.0	0.01715488784342266
TRBV24-1	TRBJ1-1	ATSETGVGYTEAF	GCCACCAGTGAAACAGGGGTAGGGTACACTGAAGCTTTC				0.0	0.0	0.0	0.0	0.009424891501405866	0.0
TRBV24-1	TRBJ2-1	ATSELAGVNEQF	GCCACCAGTGAACTAGCGGGGGTTAATGAGCAGTTC				0.0	0.0	0.0	0.0	0.0024405929831359846	0.0
TRBV24-1	TRBJ1-1	ATSDSMNTEAF	GCCACCAGTGACAGCATGAACACTGAAGCTTTC				0.0	0.0	7.65898e+09	0.0	0.0	0.0
TRBV24-1	TRBJ1-5	ATSDIFSPS	GCCACCAGTGACATTTTCAGCCCCAGCAT				0.0	0.0	5.41143e+11	0.0	0.0	0.0
TRBV24-1	TRBJ2-3	ATSDPAGKGDTQY	GCCACCAGTGACCCAGCCGGTAAGGGAGATACGCAGTAT				0.0	0.0	0.0	3.95443e+12	0.0	0.0
TRBV24-1	TRBJ2-1	ATSDPLAGLGNEQF	GCCACCAGTGACCCCCTAGCGGGACTTGGCAATGAGCAGTTC				0.0	0.0	0.0	1.33223e+12	0.0	0.0
TRBV24-1	TRBJ2-3	ATSDRTSGTTDTQY	GCCACCAGTGACCGTACTAGCGGGACCACAGATACGCAGTAT				0.0	0.0	0.0	0.002737666678895689	0.0	0.0
TRBV24-1	TRBJ1-1	ATSDENRGYL*GH*SF	GCCACCAGTGACGAGAACAGGGGATACTTATAGGGACACTGAAGCTTTC				0.0	0.0	2.30453e+12	0.0	0.0	0.0
TRBV24-1	TRBJ1-3	ATSDAGSGNTIY	GCCACCAGTGACGCGGGCTCTGGAAACACCATATAT				0.0	0.0	7.52221e+09	0.0	0.0	0.0
TRBV24-1	TRBJ2-5	ATSDSGGSETQY	GCCACCAGTGACTCAGGGGGGTCAGAGACCCAGTAC				0.0	0.0	7.40823e+06	0.0	0.0	0.0
TRBV24-1	TRBJ2-5	ATSDSGGQRPS	GCCACCAGTGACTCAGGGGGTCAGAGACCCAGTAC				0.0	0.0	9.57372e+09	0.0	0.0	0.0
TRBV24-1	TRBJ1-6	ATSETRD*EAGSSPLH	GCCACCAGTGAGACGCGGGATTGAGAGGCAGGTTCTTCACCCCTCCAC				0.0	0.0	5.88328e+11	0.0	0.0	0.0
TRBV24-1	TRBJ1-2	ATSERKADAMAT	GCCACCAGTGAGAGGAAAGCCGACGCTATGGCTACACC				0.0	0.0	0.0	3.99838e+12	0.0	0.0
TRBV24-1	TRBJ2-3	ATSERDRGKRDARYAV	GCCACCAGTGAGCGGGACAGGGGAAAGCGGGACGCCAGATACGCAGTAT				0.0	0.0	0.0	2.37198e+12	0.0	0.0
TRBV24-1	TRBJ2-7	ATSEARDVLRAV	GCCACCAGTGAGGCACGGGACGTCTTACGAGCAGTAC				0.005506775894374483	0.0	0.0	0.0	0.0	0.0
TRBV24-1	TRBJ2-1	ATSEASGTYNEQF	GCCACCAGTGAGGCTAGCGGGACCTACAATGAGCAGTTC				0.0	0.0	0.0	1.27982e+12	0.0	0.0
TRBV24-1	TRBJ1-5	ATSE*GTGKSNQPQH	GCCACCAGTGAGTAAGGGACAGGGAAGAGCAATCAGCCCCAGCAT				0.0	0.0	0.0	4.38723e+12	0.0	0.0
TRBV24-1	TRBJ2-3	ATSESIEGFGTDTQY	GCCACCAGTGAGTCTATAGAGGGGTTTGGCACAGATACGCAGTAT				0.0	0.0	0.0	2.01525e+12	0.0	0.0
TRBV24-1	TRBJ1-1	ATSESGINTEAF	GCCACCAGTGAGTCTGGTATAAACACTGAAGCTTTC				0.0	0.0	0.0	3.30353e+11	0.0	0.0
TRBV24-1	TRBJ1-2	ATSDNRDTTYGYT	GCCACCAGTGATAATCGGGACACTACCTATGGCTACACC				0.0	0.0	0.0	8.05932e+11	0.0	0.0
TRBV24-1	TRBJ2-5	ATSDIRGTQY	GCCACCAGTGATATCCGGGGGACCCAGTAC				0.0	0.0	4.33097e+11	0.0	0.0	0.0
TRBV24-1	TRBJ1-2	ATSDPPDRDYT	GCCACCAGTGATCCACCCGACAGGGACTACACC				0.0	0.0	0.0	1.79885e+12	0.0	0.0
TRBV24-1	TRBJ2-5	ATSDPAGAASP*RDPV	GCCACCAGTGATCCAGCAGGGGCGGCTAGTCCTTAAAGAGACCCAGTAC				0.0	0.0	0.0	6.08295e+10	0.0	0.0
TRBV24-1	TRBJ1-4	ATSDPRTTNEKLF	GCCACCAGTGATCCCAGAACAACTAATGAAAAACTGTTT				0.0	0.0	0.0	1.76166e+12	0.0	0.0
TRBV24-1	TRBJ1-2	ATSDPGTGSYGYT	GCCACCAGTGATCCCGGGACAGGGAGCTATGGCTACACC				0.0	0.0	0.0	4.40076e+12	0.0	0.0
TRBV24-1	TRBJ2-1	ATSDRSEQF	GCCACCAGTGATCGGAGTGAGCAGTTC				0.0	0.0	0.0	0.0	8.6053e+11	0.0
TRBV24-1	TRBJ2-1	ATSDAGTSGSVNEQF	GCCACCAGTGATGCCGGGACTAGCGGGAGCGTGAATGAGCAGTTC				0.0	0.0	0.0	8.14892e+09	0.0	0.0
TRBV24-1	TRBJ1-2	ATSDAGNRYT	GCCACCAGTGATGCGGGGAATCGCTACACC				0.0	0.0	0.0	2.91468e+11	0.0	0.0
TRBV24-1	TRBJ1-1	ATSDGTGQTEAF	GCCACCAGTGATGGGACAGGGCAAACTGAAGCTTTC				0.0	0.0	0.0	0.0020789901284740497	0.0	0.0
TRBV24-1	TRBJ1-5	ATSDGTGGAGQPS	GCCACCAGTGATGGGACAGGGGGCGCAGGTCAGCCCAGCA				0.0	0.0	0.0	9.29857e+09	0.0	0.0
TRBV24-1	TRBJ1-5	ATSDGTGGAGQPS	GCCACCAGTGATGGGACAGGGGGCGCAGGTCAGCCCAGCAT				0.0	0.0	0.0	6.15396e+09	0.0	0.0
TRBV24-1	TRBJ1-5	ATSDGTGGAGQPQH	GCCACCAGTGATGGGACAGGGGGCGCAGGTCAGCCCCAGCAT				0.0	0.0	0.0	3.55205e+11	0.0	0.0
TRBV24-1	TRBJ2-3	ATSDGPYHTQY	GCCACCAGTGATGGGCCCTACCATACGCAGTAT				0.0	0.0	0.0	4.36525e+12	0.0	0.0
TRBV24-1	TRBJ2-3	ATSDGLGGGIDTQY	GCCACCAGTGATGGGCTAGGGGGCGGGATAGATACGCAGTAT				0.0	0.0	1.48393e+12	0.0	0.0	0.0
TRBV24-1	TRBJ2-1	ATSDYIGPYNEQF	GCCACCAGTGATTATATAGGGCCCTACAATGAGCAGTTC				0.0	0.0	0.0	4.75072e+10	0.0	0.0
TRBV24-1	TRBJ2-2	ATSDYRQGWELF	GCCACCAGTGATTATCGACAGGGATGGGAGCTGTTT				0.0	0.0	0.0	2.34662e+12	0.0	0.0
TRBV24-1	TRBJ2-1	ATSDSTTSGSYNEQF	GCCACCAGTGATTCAACGACTAGCGGGAGTTACAATGAGCAGTTC				0.0	0.0	0.0	1.35759e+12	0.0	0.0
TRBV24-1	TRBJ2-3	ATSDSGRSYTDTQY	GCCACCAGTGATTCCGGGAGATCGTACACAGATACGCAGTAT				2.39662e+12	0.0	0.0	0.0	0.0	0.0
TRBV24-1	TRBJ2-2	ATSDSPKGLPTGELF	GCCACCAGTGATTCGCCGAAGGGACTACCGACCGGGGAGCTGTTT				0.0	0.0	0.0	7.3222e+11	0.0	0.0
TRBV24-1	TRBJ1-6	ATSDSRGWQFTPP	GCCACCAGTGATTCTCGCGGTTGGCAATTCACCCCTCCAC				0.0	0.0	0.0	2.0795e+11	0.0	0.0
TRBV24-1	TRBJ2-3	ATSDWGTSTDTQY	GCCACCAGTGATTGGGGGACTAGCACAGATACGCAGTAT				0.0	0.0	5.79894e+11	0.0	0.0	0.0
TRBV24-1	TRBJ2-1	ATSDWGGLGNEQF	GCCACCAGTGATTGGGGGGGCCTGGGAAATGAGCAGTTC				0.0	0.0	0.0	0.0	0.006391206224194345	0.0
TRBV24-1	TRBJ1-5	ATSDCRG*QSAPA	GCCACCAGTGATTGTAGGGGTTAGCAATCAGCCCCAGCAT				0.0	0.0	0.0	9.03482e+11	0.0	0.0
TRBV24-1	TRBJ2-1	ATSDLPIAGGPSLVVSS	GCCACCAGTGATTTACCCATAGCGGGAGGGCCCTCGCTGGTAGTGAGCAGTTC				0.0	0.0	0.0	2.70166e+12	0.0	0.0
TRBV24-1	TRBJ1-6	ATSDLRGAIFLH	GCCACCAGTGATTTACGCGGGGCCATCTTCCTCCAC				0.0	0.0	1.37223e+12	0.0	0.0	0.0
TRBV24-1	TRBJ2-3	ATSDLQSSTDTQY	GCCACCAGTGATTTGCAAAGTAGCACAGATACGCAGTAT				1.18015e+10	0.0	0.0	0.0	0.0	0.0
TRBV24-1	TRBJ2-1	ATSDLHQGGAMSS	GCCACCAGTGATTTGCACCAGGGGGGAGCAATGAGCAGTTC				0.0	0.0	0.0	5.32554e+10	0.0	0.0
TRBV24-1	TRBJ2-1	ATSDLHQGGSNEQF	GCCACCAGTGATTTGCACCAGGGGGGGAGCAATGAGCAGTTC				0.0	0.0	0.0	8.99425e+10	0.0	0.0
TRBV24-1	TRBJ2-1	ATSDLQAQGQ*AV	GCCACCAGTGATTTGCAGGCCCAGGGGCAATGAGCAGTTC				0.0	0.0	0.0	2.79464e+12	0.0	0.0
TRBV24-1	TRBJ1-2	ATSDLRRVLWLH	GCCACCAGTGATTTGCGGAGGGTTCTATGGCTACACC				0.0	0.0	6.3027e+11	0.0	0.0	0.0
TRBV24-1	TRBJ2-3	ATSDLGRGAVNTDTQY	GCCACCAGTGATTTGGGCCGGGGCGCGGTGAACACAGATACGCAGTAT				0.0	0.0	0.0	2.12684e+12	0.0	0.0
TRBV24-1	TRBJ1-5	ATSDLGTGATISPS	GCCACCAGTGATTTGGGGACAGGGGCTACAATCAGCCCCAGCAT				0.0	0.0	0.0	0.003365573431530691	0.0	0.0
TRBV24-1	TRBJ2-3	ATSDLSTSGG*DTQY	GCCACCAGTGATTTGTCGACTAGCGGGGGTTGAGATACGCAGTAT				0.0	0.0	0.0	1.90705e+12	0.0	0.0
TRBV24-1	TRBJ2-1	ATSDLSGGVELLQ*AV	GCCACCAGTGATTTGTCTGGCGGGGTTGAGCTCCTACAATGAGCAGTTC				0.0	0.0	0.0	5.26299e+11	0.0	0.0
TRBV24-1	TRBJ1-1	ATSDFRQVKL	GCCACCAGTGATTTTAGGCAGGTGAAGCTTTC				0.0	0.0	0.0	7.5741e+10	0.0	0.0
TRBV24-1	TRBJ1-1	ATSDFEGDEAF	GCCACCAGTGATTTTGAGGGGGATGAAGCTTTC				0.0	0.0	0.0	4.07446e+09	0.0	0.0
TRBV24-1	TRBJ1-1	ATSDF*GG*SF	GCCACCAGTGATTTTTGAGGGGGATGAAGCTTTC				0.0	0.0	0.0	2.6391e+11	0.0	0.0
TRBV24-1	TRBJ2-3	ATSAAGEGTDTQY	GCCACCAGTGCCGCGGGGGAAGGGACAGATACGCAGTAT				0.0	0.0	0.0	3.93245e+11	0.0	0.0
TRBV24-1	TRBJ1-5	ATSAGLGNQPQH	GCCACCAGTGCGGGGCTGGGAAATCAGCCCCAGCAT				0.0	0.0	0.0	4.17252e+12	0.0	0.0
TRBV24-1	TRBJ1-2	ATSAPGRAAT	GCCACCAGTGCTCCCGGCAGGGCGGCTACACC				0.0	0.0	0.0	4.72198e+11	0.0	0.0
TRBV24-1	TRBJ1-2	ATSAPGRGGYT	GCCACCAGTGCTCCCGGCAGGGGCGGCTACACC				0.0	0.0	0.0	0.001969097993521774	0.0	0.0
TRBV24-1	TRBJ2-1	ATSAREDLTMSS	GCCACCAGTGCTCGGGAGGACCTTACAATGAGCAGTTC				0.0	0.0	0.0	1.54187e+12	0.0	0.0
TRBV24-1	TRBJ2-1	ATSGSGSSYNEQF	GCCACCAGTGGAAGCGGGAGCTCCTACAATGAGCAGTTC				0.0	0.0	0.0	1.54018e+12	0.0	0.0
TRBV24-1	TRBJ2-5	ATSGRGLYQETQY	GCCACCAGTGGAAGGGGGCTGTACCAAGAGACCCAGTAC				0.012900888927622119	0.0	0.0	0.0	0.0	0.0
TRBV24-1	TRBJ1-2	ATSGQEINYGYT	GCCACCAGTGGACAGGAGATTAACTATGGCTACACC				0.0	0.0	0.0	2.80648e+11	0.0	0.0
TRBV24-1	TRBJ1-4	ATSGRGGEKLF	GCCACCAGTGGCAGGGGTGGAGAAAAACTGTTT				0.0	0.0	0.0	8.48705e+10	0.0	0.0
TRBV24-1	TRBJ2-1	ATSGRGLADNEQF	GCCACCAGTGGGAGGGGACTAGCGGACAATGAGCAGTTC				0.0	0.0	0.0	2.40917e+12	0.0	0.0
TRBV24-1	TRBJ2-3	ATSGGVVDTQY	GCCACCAGTGGGGGGGTGGTAGATACGCAGTAT				0.0	0.0	0.0	1.26291e+11	0.0	0.0
TRBV24-1	TRBJ2-3	ATSGGW*IRS	GCCACCAGTGGGGGGTGGTAGATACGCAGTAT				0.0	0.0	0.0	9.63669e+10	0.0	0.0
TRBV24-1	TRBJ2-3	ATSVATSGADTQY	GCCACCAGTGTAGCGACTAGCGGAGCGGATACGCAGTAT				0.0	0.0	0.0	4.66788e+11	0.0	0.0
TRBV24-1	TRBJ1-1	ATSVTLKSF	GCCACCAGTGTCACACTGAAAAGCTTTC				0.0	0.0	0.0	3.04317e+11	0.0	0.0
TRBV15	TRBJ2-2	ATMKENTGELF	GCCACCATGAAGGAGAACACCGGGGAGCTGTTT				0.0	0.0	0.0	3.24604e+11	0.0	0.0
TRBV19	TRBJ1-1	ATQLTGAGTEAF	GCCACCCAATTAACAGGGGCCGGGACTGAAGCTTTC				0.0	0.0	0.0	1.73799e+12	0.0	0.0
TRBV15	TRBJ1-4	ATQDYTGMEKLF	GCCACCCAGGATTATACAGGGATGGAAAAACTGTTT				0.0	0.0	0.0	5.29173e+10	0.0	0.0
TRBV24-1	TRBJ1-3	ATQ*FPTGLSGNTIY	GCCACCCAGTGATTTCCTACAGGGCTCTCTGGAAACACCATATAT				0.0	0.0	0.0	1.01439e+09	0.0	0.0
TRBV19	TRBJ1-3	ATHRNRMSSGNTIY	GCCACCCATAGGAACCGAATGAGCTCTGGAAACACCATATAT				0.0	0.0	0.0	8.18274e+09	0.0	0.0
TRBV6-1	TRBJ2-5	ATPPAARDPV	GCCACCCCCCCGGCAGCGAGAGACCCAGTAC				0.0	0.0	0.0	0.0	0.004007921238798788	0.0
TRBV24-1	TRBJ2-5	ATPRGGGQG*RERWDQETQY	GCCACCCCCCGCGGTGGGGGACAGGGATAACGGGAGCGATGGGACCAAGAGACCCAGTAC				0.0	0.0	2.75814e+11	0.0	0.0	0.0
TRBV6-1	TRBJ2-5	ATPRQRETQY	GCCACCCCCCGGCAGCGAGAGACCCAGTAC				0.0	0.0	0.0	0.0	8.20505e+11	0.0
TRBV24-1	TRBJ2-5	ATPAVGDRDNGSDGTKRPS	GCCACCCCCGCGGTGGGGGACAGGGATAACGGGAGCGATGGGACCAAGAGACCCAGTAC				0.0	0.0	2.46181e+10	0.0	0.0	0.0
TRBV15	TRBJ1-1	ATRNKGGTEAF	GCCACCCGAAACAAGGGGGGTACTGAAGCTTTC				0.0	0.0	4.65009e+10	0.0	0.0	0.0
TRBV6-1	TRBJ2-3	ATRLAGTDTQY	GCCACCCGACTAGCGGGGACAGATACGCAGTAT				0.0	0.0	0.0	6.78964e+11	0.0	0.0
TRBV15	TRBJ2-4	ATRRQGKNIQY	GCCACCCGCAGACAGGGGAAAAACATTCAGTAC				0.0	0.0	0.0	1.94425e+11	0.0	0.0
TRBV15	TRBJ2-4	ATRRQGKTFS	GCCACCCGCAGACAGGGGAAAACATTCAGTAC				0.0	0.0	0.0	3.88849e+09	0.0	0.0
TRBV21-1	TRBJ1-2	ATRRGGWRLMAT	GCCACCCGCCGAGGGGGGTGGAGGTTGATGGCTACACC				0.0	0.0	0.0	7.29853e+11	0.0	0.0
TRBV21-1	TRBJ1-2	ATRRGGGG*WLH	GCCACCCGCCGAGGGGGTGGAGGTTGATGGCTACACC				0.0	0.0	0.0	1.62471e+11	0.0	0.0
TRBV19	TRBJ2-7	ATRPRGRTYEQY	GCCACCCGGCCCAGGGGACGTACCTACGAGCAGTAC				0.0	0.0	0.0	4.94853e+11	0.0	0.0
TRBV19	TRBJ2-3	ATRGLAGLADTQY	GCCACCCGGGGACTAGCGGGCCTCGCAGATACGCAGTAT				0.0	0.0	0.0	1.25277e+11	0.0	0.0
TRBV6-1	TRBJ1-4	ATRPLSTNEKLF	GCCACCCGTCCTTTGTCAACTAATGAAAAACTGTTT				0.0	0.0	0.0	1.21727e+10	0.0	0.0
TRBV19	TRBJ2-3	ATLRVQAQIRS	GCCACCCTCAGGGTTCAAGCACAGATACGCAGTAT				3.63124e+10	0.0	0.0	0.0	0.0	0.0
TRBV10-3	TRBJ2-3	ATLSRLAGDHRYAV	GCCACCCTCTCTCGACTAGCGGGGGATCACAGATACGCAGTAT				0.0	0.0	0.0	1.33392e+12	0.0	0.0
TRBV10-3	TRBJ2-1	ATLQEGTNEQF	GCCACCCTGCAGGAGGGGACGAATGAGCAGTTC				0.0	0.0	3.16845e+11	0.0	0.0	0.0
TRBV2	TRBJ2-4	ATLYLWWTSGRASRPKTFS	GCCACCCTTTACCTCTGGTGGACTAGCGGGAGGGCCAGTCGGCCAAAAACATTCAGTAC				0.0	0.0	0.0	4.37878e+10	0.0	0.0
TRBV6-4	TRBJ1-4	ATEG*IREKLF	GCCACCGAAGGATAAATACGGGAAAAACTGTTT				0.0	0.0	0.0	3.88849e+10	0.0	0.0
TRBV10-3	TRBJ2-1	ATDTGGDEQF	GCCACCGACACAGGGGGCGATGAGCAGTTC				0.0	0.0	9.75608e+10	0.0	0.0	0.0
TRBV24-1	TRBJ2-1	ATEPPPSRGSRIEE*AV	GCCACCGAGCCCCCCCCGTCGCGCGGGAGTCGAATCGAGGAATGAGCAGTTC				0.0	0.0	0.0	1.0313e+10	0.0	0.0
TRBV24-1	TRBJ2-1	ATEPPRRAGVESRNEQF	GCCACCGAGCCCCCCCGTCGCGCGGGAGTCGAATCGAGGAATGAGCAGTTC				0.0	0.0	0.0	8.04749e+10	0.0	0.0
TRBV24-1	TRBJ2-1	ATEPPVARESNRGMSS	GCCACCGAGCCCCCCGTCGCGCGGGAGTCGAATCGAGGAATGAGCAGTTC				0.0	0.0	0.0	1.09892e+11	0.0	0.0
TRBV28	TRBJ1-2	ATEPSRGRTYGYT	GCCACCGAGCCCTCCAGGGGGCGGACCTATGGCTACACC				0.0	0.0	7.02073e+09	0.0	0.0	0.0
TRBV10-3	TRBJ2-1	ATALAGDYNEQF	GCCACCGCACTAGCGGGAGATTATAATGAGCAGTTC				0.0	0.0	9.91564e+10	0.0	0.0	0.0
TRBV10-3	TRBJ1-5	ATATGDSNQPQH	GCCACCGCGACAGGGGATAGCAATCAGCCCCAGCAT				0.0	0.0	0.0	0.0	0.013675689492533132	0.0
TRBV27	TRBJ1-1	ATAAGGWAEAF	GCCACCGCGGCGGGGGGCTGGGCTGAAGCTTTC				0.0	0.0	0.0	4.3568e+12	0.0	0.0
TRBV10-3	TRBJ1-4	ATAGDPNEKLF	GCCACCGCGGGAGACCCTAATGAAAAACTGTTT				0.0	0.0	9.52813e+10	0.0	0.0	0.0
TRBV15	TRBJ2-3	ATASGDLTDTQY	GCCACCGCTAGCGGGGATCTCACAGATACGCAGTAT				0.0	0.0	0.0	2.31619e+12	0.0	0.0
TRBV15	TRBJ2-3	ATASGDLTGYAV	GCCACCGCTAGCGGGGATCTCACAGGATACGCAGTAT				0.0	0.0	0.0	2.94173e+11	0.0	0.0
TRBV6-2	TRBJ2-1	ATGTRASGPYNEQF	GCCACCGGAACTCGCGCTAGCGGACCCTACAATGAGCAGTTC				0.0	0.0	0.0	2.92482e+11	0.0	0.0
TRBV7-2	TRBJ1-6	ATGQGNSPLH	GCCACCGGACAGGGGAATTCACCCCTCCAC				0.0	0.0	0.0	2.95018e+12	0.0	0.0
TRBV15	TRBJ1-2	ATGEGTNANYGYT	GCCACCGGCGAGGGGACCAACGCTAACTATGGCTACACC				0.0	0.0	0.0	1.86478e+11	0.0	0.0
TRBV15	TRBJ2-2	ATGTAPRTGELF	GCCACCGGGACGGCTCCTCGCACCGGGGAGCTGTTT				0.0	0.0	0.0	1.64838e+11	0.0	0.0
TRBV24-1	TRBJ2-2	ATGGQGSNTGELF	GCCACCGGGGGCCAGGGATCCAACACCGGGGAGCTGTTT				0.0	0.0	0.0	2.26378e+12	0.0	0.0
TRBV24-1	TRBJ1-5	ATVHRNQPQH	GCCACCGTTCACCGCAATCAGCCCCAGCAT				0.0	0.0	1.59106e+11	0.0	0.0	0.0
TRBV18	TRBJ2-2	ATY*RGGPGSC	GCCACCTACTAGCGGGGAGGGCCGGGGAGCTGTTT				0.0	0.0	2.52564e+11	0.0	0.0	0.0
TRBV2	TRBJ1-1	ATSLIPGAEAF	GCCACCTCATTAATACCAGGGGCTGAAGCTTTC				0.0	0.0	0.0	1.70755e+12	0.0	0.0
TRBV24-1	TRBJ2-1	ATSLAGDSGEQF	GCCACCTCCCTCGCGGGGGATTCCGGTGAGCAGTTC				1.18015e+10	0.0	5.58467e+10	0.0	0.0	0.0
TRBV19	TRBJ2-2	ATSSPELAGNWEAGELF	GCCACCTCCTCCCCGGAGCTAGCGGGAAACTGGGAGGCCGGGGAGCTGTTT				0.0	0.0	7.72736e+10	0.0	0.0	0.0
TRBV6-1	TRBJ1-1	ATSTHTEAF	GCCACCTCGACCCACACTGAAGCTTTC				0.0	0.0	0.0	4.36525e+12	0.0	0.0
TRBV10-3	TRBJ2-3	ATSGGDTQY	GCCACCTCGGGAGGAGATACGCAGTAT				0.0	0.0	1.55687e+11	0.0	0.0	0.0
TRBV7-2	TRBJ1-1	ATSGQELALKL	GCCACCTCGGGGCAGGAGCTCGCACTGAAGCTTTC				0.0	0.0	0.0	3.16151e+10	0.0	0.0
TRBV7-2	TRBJ1-1	ATSGQGARTEAF	GCCACCTCGGGGCAGGGAGCTCGCACTGAAGCTTTC				0.0	0.0	0.0	1.90874e+12	0.0	0.0
TRBV10-3	TRBJ1-1	ATSYANTEAF	GCCACCTCGTATGCGAACACTGAAGCTTTC				0.0	0.0	0.0	2.89101e+10	0.0	0.0
TRBV3-1	TRBJ2-5	ATSRGQETQY	GCCACCTCTAGGGGGCAGGAGACCCAGTAC				0.0	0.0	0.0	3.71943e+09	0.0	0.0
TRBV24-1	TRBJ2-5	ATSLSTQETQY	GCCACCTCTCTCTCGACGCAAGAGACCCAGTAC				0.0	0.0	0.0	2.25025e+11	0.0	0.0
TRBV19	TRBJ1-2	ATSVAYGYT	GCCACCTCTGTGGCCTATGGCTACACC				0.0	0.0	0.0	3.10572e+10	0.0	0.0
TRBV10-3	TRBJ2-1	ATCRRGRMSS	GCCACCTGCAGGAGGGGACGAATGAGCAGTTC				0.0	0.0	1.00296e+10	0.0	0.0	0.0
TRBV27	TRBJ2-3	ATLGRTHATQY	GCCACCTTAGGGCGTACACACGCCACGCAGTAT				0.0	0.0	7.61339e+10	0.0	0.0	0.0
TRBV6-2	TRBJ2-7	ATFKTSSYEQY	GCCACCTTTAAGACTAGCTCCTACGAGCAGTAC				0.0	0.0	0.0	1.50468e+12	0.0	0.0
TRBV28	TRBJ2-2	ATFHGLAGETGELF	GCCACCTTTCACGGACTAGCGGGAGAGACCGGGGAGCTGTTT				0.0	0.0	3.85228e+08	0.0	0.0	0.0
TRBV6-1	TRBJ1-4	ATKRQGSFNEKLF	GCCACGAAGCGACAGGGGTCCTTTAATGAAAAACTGTTT				0.0	0.0	0.0	2.69151e+11	0.0	0.0
TRBV15	TRBJ1-5	ATRLQGSSNQPQH	GCCACGAGACTCCAGGGTTCGAGCAATCAGCCCCAGCAT				0.0	0.0	0.0	2.50385e+12	0.0	0.0
TRBV11-1	TRBJ1-2	ATQLRDRLLWLH	GCCACGCAGCTTAGGGACAGACTACTATGGCTACACC				0.0	0.0	2.73535e+10	0.0	0.0	0.0
TRBV28	TRBJ1-3	ATGRLGGTIY	GCCACGGGACGGCTTGGAGGCACCATATAT				0.0	0.0	0.0	3.00935e+11	0.0	0.0
TRBV6-4	TRBJ2-1	ATKD*LKSSYNEQF	GCCACTAAGGACTAGTTGAAGAGTTCCTACAATGAGCAGTTC				0.0	0.0	0.0	1.40324e+11	0.0	0.0
TRBV21-1	TRBJ2-7	ATTNGG*RYYEQY	GCCACTACAAACGGCGGCTAGCGGTACTACGAGCAGTAC				0.0	0.0	0.0	1.9527e+12	0.0	0.0
TRBV6-2	TRBJ2-5	ATTQDTNIQETQY	GCCACTACCCAGGACACGAATATACAAGAGACCCAGTAC				0.0	0.0	0.0	4.47515e+11	0.0	0.0
TRBV6-1	TRBJ2-5	ATMRGGRVPRDPV	GCCACTATGAGGGGGGGGAGGGTACCAAGAGACCCAGTAC				0.0015659723735239007	0.0	0.0	0.0	0.0	0.0
TRBV6-1	TRBJ2-5	ATMRGGEGTKRPS	GCCACTATGAGGGGGGGGGAGGGTACCAAGAGACCCAGTAC				0.005023820936278995	0.0	0.0	0.0	0.0	0.0
TRBV6-1	TRBJ2-5	ATMRGGGGYQETQY	GCCACTATGAGGGGGGGGGGAGGGTACCAAGAGACCCAGTAC				0.002762466047903322	0.0	0.0	0.0	0.0	0.0
TRBV5-4	TRBJ1-1	ATRGTVNTEAF	GCCACTCGGGGGACGGTGAACACTGAAGCTTTC				0.0	0.0	0.0	3.20547e+11	0.0	0.0
TRBV15	TRBJ2-3	ATLQEGDTQY	GCCACTCTTCAGGAGGGGGATACGCAGTAT				0.0	0.0	0.0	2.97892e+12	0.0	0.0
TRBV10-3	TRBJ2-3	ATESGGRQIRS	GCCACTGAGTCGGGGGGCCGTCAGATACGCAGTAT				0.0	0.0	0.0	1.91043e+11	0.0	0.0
TRBV10-3	TRBJ2-3	ATESGGPSDTQY	GCCACTGAGTCGGGGGGGCCGTCAGATACGCAGTAT				0.0	0.0	0.0	5.24101e+11	0.0	0.0
TRBV6-2	TRBJ1-5	ATADGTGHQPQH	GCCACTGCCGACGGGACGGGTCATCAGCCCCAGCAT				0.0	0.0	0.0	2.3872e+12	0.0	0.0
TRBV12-3	TRBJ2-6	ATAWTSGANVLT	GCCACTGCGTGGACCTCTGGGGCCAACGTCCTGACT				0.0	0.0	0.0	4.76763e+11	0.0	0.0
TRBV10-3	TRBJ1-5	ATYKGGGSAPA	GCCACTTACAAAGGGGGGGGGTCAGCCCCAGCAT				0.0	0.0	0.0	2.45482e+11	0.0	0.0
TRBV10-3	TRBJ1-5	ATYKGGGQPQH	GCCACTTACAAAGGGGGGGGTCAGCCCCAGCAT				0.0	0.0	0.0	0.0013630006030542236	0.0	0.0
TRBV10-3	TRBJ1-5	ATYKGGVSPS	GCCACTTACAAAGGGGGGGTCAGCCCCAGCAT				0.0	0.0	0.0	3.55712e+12	0.0	0.0
TRBV25-1	TRBJ2-1	ATLGPIQFNEQF	GCCACTTTAGGACCGATCCAATTCAATGAGCAGTTC				0.0	0.0	0.0	9.72123e+10	0.0	0.0
TRBV5-3	TRBJ1-2	ARSNRDRGPLWLH	GCCAGAAGCAACCGGGACCGAGGACCTCTATGGCTACACC				0.0	0.0	0.0	9.46763e+09	0.0	0.0
TRBV5-3	TRBJ1-2	ARSQSLWLH	GCCAGAAGCCAGTCGCTATGGCTACACC				0.0	0.0	0.0	2.55288e+11	0.0	0.0
TRBV7-4	TRBJ2-7	CQKLHGRRTPTSS	GCCAGAAGCTCCATGGACGGAGAACTCCTACGAGCAGTAC				0.0	0.0	0.0	1.4641e+12	0.0	0.0
TRBV5-3	TRBJ2-5	ARSSYGRGHLAGGPGPS	GCCAGAAGCTCCTACGGCAGGGGGCATCTAGCGGGAGGGCCGGGACCCAGTAC				0.0	0.0	7.29426e+10	0.0	0.0	0.0
TRBV5-3	TRBJ2-7	ARSSSIHVRAV	GCCAGAAGCTCCTCCATACACGTACGAGCAGTAC				0.0	0.0	0.0	9.55216e+10	0.0	0.0
TRBV5-3	TRBJ1-3	ARSSETGMGNTIY	GCCAGAAGCTCGGAGACAGGGATGGGAAACACCATATAT				0.0	0.0	0.0	8.79137e+09	0.0	0.0
TRBV5-3	TRBJ2-7	ARSLDYEQY	GCCAGAAGCTTAGACTACGAGCAGTAC				0.0	0.0	0.0	5.42698e+10	0.0	0.0
TRBV5-3	TRBJ2-1	ARSLGQGIRD*RGLQ*AV	GCCAGAAGCTTGGGACAGGGAATCCGGGACTAGCGGGGGTTACAATGAGCAGTTC				0.0	0.0	0.0	2.48525e+11	0.0	0.0
TRBV5-3	TRBJ2-2	ARSLVGGNTGELF	GCCAGAAGCTTGGTAGGAGGGAACACCGGGGAGCTGTTT				0.0	0.0	0.0	3.02626e+11	0.0	0.0
TRBV5-3	TRBJ1-5	ARSFTDRDRGQ*QSAPA	GCCAGAAGCTTTACTGACCGGGACAGGGGACAATAGCAATCAGCCCCAGCAT				0.0	0.0	0.0	1.11245e+12	0.0	0.0
TRBV5-3	TRBJ1-2	ARSFRGCDPAMAT	GCCAGAAGCTTTCGGGGGTGTGACCCTGCTATGGCTACACC				0.0	0.0	0.0	1.8259e+10	0.0	0.0
TRBV2	TRBJ1-2	ARRDRVNYGYT	GCCAGAAGGGACAGGGTAAACTATGGCTACACC				0.0	0.0	0.0	1.65853e+11	0.0	0.0
TRBV19	TRBJ2-7	ARAGDRGFLRAV	GCCAGAGCCGGGGACAGGGGATTCCTACGAGCAGTAC				0.0	0.0	4.58399e+12	0.0	0.0	0.0
TRBV6-2	TRBJ2-2	AR*AGTKNTGELF	GCCAGATGAGCCGGGACAAAGAACACCGGGGAGCTGTTT				0.0	0.0	0.0	1.29504e+12	0.0	0.0
TRBV6-2	TRBJ2-2	ASKNSGGQQRGELF	GCCAGCAAAAATAGCGGGGGTCAACAACGCGGGGAGCTGTTT				0.0	0.0	0.0	6.13705e+09	0.0	0.0
TRBV12-3	TRBJ2-5	ASKTGTSVMETQY	GCCAGCAAAACCGGGACTAGCGTTATGGAGACCCAGTAC				0.0	0.0	0.0	9.18022e+10	0.0	0.0
TRBV6-1	TRBJ2-7	ASKTPGSHEQY	GCCAGCAAAACTCCAGGGAGCCACGAGCAGTAC				0.0	0.0	0.0	4.08968e+11	0.0	0.0
TRBV19	TRBJ1-4	ASKRTATNEKLF	GCCAGCAAAAGGACAGCAACTAATGAAAAACTGTTT				0.0	0.0	0.0	4.03896e+12	0.0	0.0
TRBV6-2	TRBJ2-7	ASKRRLGQGYEQY	GCCAGCAAAAGGAGGTTGGGACAGGGCTACGAGCAGTAC				0.0	0.0	0.0	1.75489e+12	0.0	0.0
TRBV12-3	TRBJ2-3	ASKRASGTTQY	GCCAGCAAAAGGGCCAGCGGGACTACGCAGTAT				0.0	0.0	0.0	2.02878e+09	0.0	0.0
TRBV10-2	TRBJ2-7	ASKSISTG	GCCAGCAAAAGTATCAGCACGGGG				0.0	0.0	0.0	5.07194e+08	0.0	0.0
TRBV10-2	TRBJ2-5	ASKSISTGVGAGDPV	GCCAGCAAAAGTATCAGCACGGGGGTTGGGGCGGGGGACCCAGTAC				0.0	0.0	0.0	1.08201e+12	0.0	0.0
TRBV10-2	TRBJ2-5	ASKSISTGVGAGGPS	GCCAGCAAAAGTATCAGCACGGGGGTTGGGGCGGGGGGACCCAGTAC				0.0	0.0	0.0	2.72194e+11	0.0	0.0
TRBV6-1	TRBJ1-2	ASKQGSYGYT	GCCAGCAAACAGGGCAGCTATGGCTACACC				0.0	0.0	0.0	3.47766e+12	0.0	0.0
TRBV27	TRBJ2-1	ASKLIYGLAGGDSEQF	GCCAGCAAACTAATCTATGGACTAGCGGGAGGGGATAGTGAGCAGTTC				0.0	0.0	0.0	1.99496e+11	0.0	0.0
TRBV7-2	TRBJ1-2	ASKLHRAHGYT	GCCAGCAAACTGCACAGGGCCCATGGCTACACC				0.0	0.0	0.0	0.001539673343092882	0.0	0.0
TRBV5-1	TRBJ1-4	ASKEPGENEKLF	GCCAGCAAAGAACCAGGAGAAAATGAAAAACTGTTT				0.0	0.0	0.0	0.0	3.82053e+11	0.0
TRBV6-2	TRBJ2-7	ASKGGWDRATSS	GCCAGCAAAGGAGGTTGGGACAGGGCTACGAGCAGTAC				0.0	0.0	0.0	4.37878e+10	0.0	0.0
TRBV2	TRBJ2-7	ASKGAGGNGEQY	GCCAGCAAAGGCGCGGGAGGGAATGGAGAGCAGTAC				0.0	0.0	0.007632533319960519	0.0	0.0	0.0
TRBV27	TRBJ1-6	ASKSNRDNSPLH	GCCAGCAAATCGAACAGGGATAATTCACCCCTCCAC				0.0	0.0	0.0	3.8682e+11	0.0	0.0
TRBV6-1	TRBJ2-7	ASKSYFNAEQY	GCCAGCAAATCTTACTTTAATGCGGAGCAGTAC				0.0	0.0	0.0	3.16658e+12	0.0	0.0
TRBV2	TRBJ1-5	ASKLDRRNQPQH	GCCAGCAAATTGGACAGAAGGAATCAGCCCCAGCAT				0.0	0.0	0.0	2.83015e+11	0.0	0.0
TRBV10-2	TRBJ1-1	ASKFMDGNTEAF	GCCAGCAAATTTATGGACGGGAACACTGAAGCTTTC				0.0	0.0	0.0	8.28418e+09	0.0	0.0
TRBV12-3	TRBJ1-3	ASKFGAGNTIY	GCCAGCAAATTTGGGGCTGGAAACACCATATAT				0.0	0.0	0.0	3.48274e+10	0.0	0.0
TRBV9	TRBJ1-3	ASNTPGGATGNTIY	GCCAGCAACACCCCAGGGGGCGCGACTGGAAACACCATATAT				0.0	0.0	9.11783e+08	0.0	0.0	0.0
TRBV6-1	TRBJ2-5	ASNTDIPRDPV	GCCAGCAACACCGACATACCAAGAGACCCAGTAC				0.008190262466047904	0.0	0.0	0.0	0.0	0.0
TRBV10-2	TRBJ2-3	ASNRLAGVDTQY	GCCAGCAACAGACTAGCGGGAGTGGATACGCAGTAT				0.0	0.0	0.0	2.19108e+12	0.0	0.0
TRBV6-1	TRBJ1-5	ASNRGNQPQH	GCCAGCAACAGGGGCAATCAGCCCCAGCAT				0.0	0.0	0.0	3.06007e+12	0.0	0.0
TRBV5-1	TRBJ2-3	ASNHTGPPDHHRYAV	GCCAGCAACCACACCGGACCTCCAGATCATCACAGATACGCAGTAT				0.0	0.0	0.0	3.09389e+10	0.0	0.0
TRBV6-1	TRBJ1-2	ASNPQGQTYYGYT	GCCAGCAACCCCCAGGGACAGACATACTATGGCTACACC				0.0	0.0	0.0	2.05752e+11	0.0	0.0
TRBV7-2	TRBJ1-1	ASNPGGAGKDTEAF	GCCAGCAACCCCGGAGGGGCAGGGAAGGACACTGAAGCTTTC				0.0	0.0	0.0	4.05756e+08	0.0	0.0
TRBV3-1	TRBJ2-5	ASNPVGSQETQY	GCCAGCAACCCCGTGGGGTCCCAAGAGACCCAGTAC				0.0	0.0	0.0	3.88849e+09	0.0	0.0
TRBV9	TRBJ2-1	ASNPPTGGQSHHLLQ*AV	GCCAGCAACCCTCCCACGGGGGGGCAGAGTCATCACCTTCTACAATGAGCAGTTC				0.0	0.0	0.0	4.73382e+09	0.0	0.0
TRBV5-4	TRBJ1-1	ASNRQGGGTEAF	GCCAGCAACCGACAGGGCGGGGGGACTGAAGCTTTC				0.0	0.0	0.0	1.00763e+12	0.0	0.0
TRBV14	TRBJ2-7	ASNRKRD*REY	GCCAGCAACCGCAAACGGGACTAGCGGGAGTAC				0.0	0.0	1.84636e+11	0.0	0.0	0.0
TRBV6-2	TRBJ1-2	ASNRDRGAVAT	GCCAGCAACCGGGACAGGGGAGCAGTGGCTACACC				0.0	0.0	0.0	4.67971e+11	0.0	0.0
TRBV9	TRBJ2-4	ASNLIGTSGGHLAKNIQY	GCCAGCAACCTAATTGGGACTAGCGGGGGCCACCTAGCCAAAAACATTCAGTAC				0.0	0.0	0.0	0.0	1.037e+12	0.0
TRBV11-3	TRBJ2-2	ASNLAGVSGELF	GCCAGCAACCTAGCGGGAGTATCCGGGGAGCTGTTT				0.0	0.0	0.0	1.00932e+09	0.0	0.0
TRBV6-2	TRBJ1-3	ASNLGTDSGNTIY	GCCAGCAACCTCGGGACCGACAGTGGAAACACCATATAT				0.0	0.0	0.0	3.95612e+11	0.0	0.0
TRBV23-1	TRBJ2-3	ASNLSGTVD*REDSRYAV	GCCAGCAACCTTTCCGGGACCGTCGACTAGCGGGAGGATAGCAGATACGCAGTAT				0.0	0.0	4.37656e+10	0.0	0.0	0.0
TRBV2	TRBJ2-2	ASNGVAGEGGELF	GCCAGCAACGGAGTAGCGGGAGAGGGCGGGGAGCTGTTT				0.0	0.0	0.0	7.70936e+10	0.0	0.0
TRBV9	TRBJ2-1	ASNGAGDEQF	GCCAGCAACGGGGCGGGAGATGAGCAGTTC				0.0	0.0	0.0	1.0313e+10	0.0	0.0
TRBV7-2	TRBJ1-3	ASNVDSAGNTIY	GCCAGCAACGTGGACAGTGCAGGAAACACCATATAT				0.0	0.0	0.0	1.70586e+12	0.0	0.0
TRBV11-3	TRBJ2-5	ASNVASGSGETQY	GCCAGCAACGTGGCTAGCGGGAGTGGGGAGACCCAGTAC				0.0	0.0	0.0	1.2646e+11	0.0	0.0
TRBV5-1	TRBJ1-2	ASNV*QSNYGYT	GCCAGCAACGTGTAGCAGTCTAACTATGGCTACACC				0.0	0.0	0.0	2.8572e+10	0.0	0.0
TRBV12-3	TRBJ1-1	ASNSPRQAQRAF	GCCAGCAACTCACCCCGACAGGCCCAAAGAGCTTTC				0.0	0.0	0.0	4.36187e+11	0.0	0.0
TRBV12-3	TRBJ2-3	ASNLGRTHDTDTQY	GCCAGCAACTTGGGTCGGACACACGACACAGATACGCAGTAT				0.0	0.0	0.0	5.51151e+10	0.0	0.0
TRBV11-3	TRBJ1-3	ASKKRGFGNTIY	GCCAGCAAGAAAAGGGGTTTCGGAAACACCATATAT				0.0	0.0	0.0	2.02878e+09	0.0	0.0
TRBV7-2	TRBJ2-7	ASKTDRGRWSYEQY	GCCAGCAAGACGGACAGGGGGCGTTGGTCCTACGAGCAGTAC				0.0	0.0	0.0	1.01946e+12	0.0	0.0
TRBV7-2	TRBJ2-7	ASKTDRGALVLRAV	GCCAGCAAGACGGACAGGGGGGCGTTGGTCCTACGAGCAGTAC				0.0	0.0	0.0	2.75576e+11	0.0	0.0
TRBV5-1	TRBJ2-7	ASKIRRGQGPLRAV	GCCAGCAAGATTCGCCGGGGACAGGGCCCCCTACGAGCAGTAC				0.0	0.0	0.0	4.19281e+11	0.0	0.0
TRBV2	TRBJ1-2	ASKPRGVAGGYT	GCCAGCAAGCCCCGGGGGGTCGCGGGTGGCTACACC				0.0	0.0	0.0	8.21993e+11	0.0	0.0
TRBV6-1	TRBJ1-6	ASKLQGAGNSPLH	GCCAGCAAGCTACAGGGGGCTGGTAATTCACCCCTCCAC				0.0	0.0	0.0	0.0	0.009578622479471456	0.0
TRBV6-2	TRBJ1-4	ASKDPGAVNEKLF	GCCAGCAAGGACCCGGGAGCAGTTAATGAAAAACTGTTT				0.0	0.0	0.0	8.11511e+08	0.0	0.0
TRBV11-3	TRBJ2-2	ASKAPDRAPNRGAV	GCCAGCAAGGCACCCGACAGGGCCCCCAACCGGGGAGCTGTTT				0.0	0.0	0.0	2.87579e+11	0.0	0.0
TRBV2	TRBJ1-5	ASKGSNQPQH	GCCAGCAAGGGGAGCAATCAGCCCCAGCAT				0.0	0.0	0.0	1.28658e+12	0.0	0.0
TRBV2	TRBJ2-3	ASKGLSRGDTQY	GCCAGCAAGGGGCTCTCGCGGGGTGATACGCAGTAT				0.0	0.0	1.71415e+11	0.0	0.0	0.0
TRBV6-1	TRBJ2-2	ASKGANTGELF	GCCAGCAAGGGGGCGAACACCGGGGAGCTGTTT				0.0	0.0	0.0	1.38464e+12	0.0	0.0
TRBV14	TRBJ2-7	ASKGATYEQY	GCCAGCAAGGGGGCGACCTACGAGCAGTAC				0.0	0.0	2.96329e+07	0.0	0.0	0.0
TRBV2	TRBJ1-5	ASKGASNQPQH	GCCAGCAAGGGTGCTAGCAATCAGCCCCAGCAT				0.0	0.0	0.0	2.63065e+12	0.0	0.0
TRBV12-3	TRBJ2-3	ASKWADTQY	GCCAGCAAGTGGGCTGATACGCAGTAT				0.0	0.0	0.0	8.09821e+10	0.0	0.0
TRBV27	TRBJ1-4	ASNNAG*TNEKLF	GCCAGCAATAACGCGGGGTAAACTAATGAAAAACTGTTT				0.0	0.0	0.0	2.67122e+10	0.0	0.0
TRBV6-2	TRBJ2-7	ASNTIGYEQY	GCCAGCAATACCATCGGTTACGAGCAGTAC				0.0	0.0	0.0	2.39903e+12	0.0	0.0
TRBV5-1	TRBJ2-2	ASNPD*REEEHRGAV	GCCAGCAATCCGGACTAGCGGGAGGAGGAACACCGGGGAGCTGTTT				0.0	0.0	0.0	1.63993e+10	0.0	0.0
TRBV6-1	TRBJ1-5	ASNLKSGALNQPS	GCCAGCAATCTCAAATCGGGGGCCCTCAATCAGCCCAGCA				0.0	0.0	0.0	4.90288e+09	0.0	0.0
TRBV6-1	TRBJ1-5	ASNLKSGALNQPS	GCCAGCAATCTCAAATCGGGGGCCCTCAATCAGCCCAGCAT				0.0	0.0	0.0	2.95863e+11	0.0	0.0
TRBV6-1	TRBJ1-5	ASNLKSGALNQPQH	GCCAGCAATCTCAAATCGGGGGCCCTCAATCAGCCCCAGCAT				0.0	0.0	0.0	1.06342e+12	0.0	0.0
TRBV10-1	TRBJ2-3	ASNDRRTDTQY	GCCAGCAATGACAGGCGCACAGATACGCAGTAT				0.0	0.0	9.96579e+11	0.0	0.0	0.0
TRBV2	TRBJ2-7	ASNDRAYEQY	GCCAGCAATGACAGGGCCTACGAGCAGTAC				0.0	0.0	2.0971e+11	0.0	0.0	0.0
TRBV6-1	TRBJ2-2	ASNGQGAQGELF	GCCAGCAATGGACAGGGGGCACAAGGGGAGCTGTTT				0.0	0.0	0.0	3.38468e+12	0.0	0.0
TRBV2	TRBJ2-5	ASNGPGGPRDPV	GCCAGCAATGGGCCGGGAGGGCCGAGAGACCCAGTAC				0.0	0.0	0.0	2.50892e+11	0.0	0.0
TRBV2	TRBJ1-1	ASNVNVGGILDTEAF	GCCAGCAATGTTAACGTGGGGGGCATCCTGGACACTGAAGCTTTC				0.0	0.0	0.0	1.63824e+11	0.0	0.0
TRBV2	TRBJ2-3	ASNLLGGFRADTQY	GCCAGCAATTTATTAGGGGGATTCCGCGCAGATACGCAGTAT				0.0	0.0	0.0	4.97051e+11	0.0	0.0
TRBV6-1	TRBJ2-1	ASNFPGQGIPEQF	GCCAGCAATTTTCCGGGACAGGGTATTCCTGAGCAGTTC				0.0	0.0	0.0	2.02878e+08	0.0	0.0
TRBV6-2	TRBJ2-3	ASTNRAQEIRS	GCCAGCACAAACAGGGCCCAGGAGATACGCAGTAT				0.0	0.0	0.0	0.00487177193966888	0.0	0.0
TRBV6-2	TRBJ2-3	ASTNDGQEIRS	GCCAGCACAAACGACGGCCAGGAGATACGCAGTAT				0.0	0.0	0.0	6.76259e+08	0.0	0.0
TRBV19	TRBJ1-4	ASTTGGYGNEKLF	GCCAGCACAACAGGGGGTTACGGTAATGAAAAACTGTTT				0.0	0.0	0.0	1.90198e+12	0.0	0.0
TRBV7-9	TRBJ1-1	ASTPTGG**TEAF	GCCAGCACACCGACAGGGGGTTGATAAACTGAAGCTTTC				0.0	0.0	3.17072e+10	0.0	0.0	0.0
TRBV2	TRBJ1-6	ASTPGGAYSPLH	GCCAGCACACCTGGGGGCGCGTATTCACCCCTCCAC				0.0	0.0	0.0	0.0	0.0025015395839075505	0.0
TRBV19	TRBJ1-2	ASTGVIGYGYT	GCCAGCACAGGGGTAATTGGCTATGGCTACACC				0.0	0.0	0.0	1.33561e+11	0.0	0.0
TRBV5-5	TRBJ1-2	ASTWGQPPSYT	GCCAGCACATGGGGGCAGCCGCCGAGCTACACC				0.0	0.0	0.0	1.0313e+11	0.0	0.0
TRBV3-1	TRBJ1-1	ASTKTRVPNTEAF	GCCAGCACCAAGACACGGGTGCCGAACACTGAAGCTTTC				0.0	0.0	0.0	2.19784e+10	0.0	0.0
TRBV5-4	TRBJ2-4	ASTNQSYDIQY	GCCAGCACCAATCAATCGTACGACATTCAGTAC				0.0	0.0	0.0	4.77946e+11	0.0	0.0
TRBV2	TRBJ2-7	ASTTEYEQY	GCCAGCACCACAGAGTACGAGCAGTAC				0.0	0.0	0.0	1.02115e+11	0.0	0.0
TRBV6-1	TRBJ1-2	ASTTGGLGYGYT	GCCAGCACCACAGGGGGACTAGGCTATGGCTACACC				0.0	0.0	0.0	2.84874e+11	0.0	0.0
TRBV12-3	TRBJ1-1	ASTTTGVNTEAF	GCCAGCACCACGACAGGGGTGAACACTGAAGCTTTC				0.0	0.0	0.0	0.0	0.0	0.01160120950623381
TRBV23-1	TRBJ2-3	ASTSRYAV	GCCAGCACCAGCAGATACGCAGTAT				0.0	0.0	0.0	2.28914e+12	0.0	0.0
TRBV27	TRBJ2-7	ASTSGVAGGIATSS	GCCAGCACCAGCGGGGTAGCGGGGGGGATTGCTACGAGCAGTAC				0.0	0.0	0.0	3.90878e+11	0.0	0.0
TRBV27	TRBJ2-7	ASTSGVAGGDCYEQY	GCCAGCACCAGCGGGGTAGCGGGGGGGGATTGCTACGAGCAGTAC				0.0	0.0	0.0	6.05252e+11	0.0	0.0
TRBV25-1	TRBJ1-6	ASTRTGNSPLH	GCCAGCACCAGGACGGGTAATTCACCCCTCCAC				0.0	0.0	0.0	1.49791e+12	0.0	0.0
TRBV28	TRBJ1-4	ASTSSTGTGWEKLF	GCCAGCACCAGTAGTACCGGGACAGGCTGGGAAAAACTGTTT				0.0	0.0	0.0	0.0	0.001526393971562498	0.0
TRBV27	TRBJ1-2	ASTIGTAIWLH	GCCAGCACCATAGGAACGGCAATATGGCTACACC				0.0	0.0	0.0	3.26802e+11	0.0	0.0
TRBV27	TRBJ1-3	ASTIVGSGNTIY	GCCAGCACCATAGTTGGTTCTGGAAACACCATATAT				0.0	0.0	0.0	1.35928e+12	0.0	0.0
TRBV27	TRBJ2-4	ASTIMGGYSQKHSV	GCCAGCACCATCATGGGGGGTTATAGCCAAAAACATTCAGTAC				0.0	0.0	9.45975e+10	0.0	0.0	0.0
TRBV12-3	TRBJ1-6	ASTMGHNNSPLH	GCCAGCACCATGGGACACAATAATTCACCCCTCCAC				0.0	0.0	0.0	1.06511e+12	0.0	0.0
TRBV5-4	TRBJ1-6	ASTQTGTYNSPLH	GCCAGCACCCAAACCGGGACATATAATTCACCCCTCCAC				0.0	0.0	0.0	1.23586e+12	0.0	0.0
TRBV5-6	TRBJ1-2	ASTHPEVYGYT	GCCAGCACCCACCCAGAGGTCTATGGCTACACC				0.0	0.0	1.07134e+11	0.0	0.0	0.0
TRBV5-4	TRBJ2-3	ASTQTGFGTDTQY	GCCAGCACCCAGACAGGATTCGGGACAGATACGCAGTAT				0.0	0.0	3.12286e+10	0.0	0.0	0.0
TRBV7-2	TRBJ2-2	ASTQSLWGVNTGELF	GCCAGCACCCAGTCCCTATGGGGCGTAAACACCGGGGAGCTGTTT				0.0	0.0	0.0	1.75827e+11	0.0	0.0
TRBV27	TRBJ2-3	ASTHRGVGAESDTQY	GCCAGCACCCATCGAGGAGTGGGGGCCGAATCTGATACGCAGTAT				0.0	0.0	0.0	3.88342e+12	0.0	0.0
TRBV2	TRBJ1-2	ASTPGYGYT	GCCAGCACCCCAGGGTATGGCTACACC				0.0	0.0	0.0	2.36184e+12	0.0	0.0
TRBV6-1	TRBJ1-5	ASTPGSGNQPQH	GCCAGCACCCCCGGGTCCGGCAATCAGCCCCAGCAT				0.0	0.0	0.0	2.48525e+11	0.0	0.0
TRBV27	TRBJ1-5	ASTPGGGGVQPQH	GCCAGCACCCCCGGTGGGGGGGGAGTGCAGCCCCAGCAT				0.0	0.0	4.50877e+12	0.0	0.0	0.0
TRBV28	TRBJ1-6	ASTPSGNSPLH	GCCAGCACCCCCTCAGGGAATTCACCCCTCCAC				0.0	0.0	4.68884e+12	0.0	0.0	0.0
TRBV6-2	TRBJ1-3	ASTPSYFGNTIY	GCCAGCACCCCCTCTTATTTTGGAAACACCATATAT				0.0	0.0	0.0	6.39065e+10	0.0	0.0
TRBV23-1	TRBJ2-5	ASTPQEGVGTQY	GCCAGCACCCCGCAGGAGGGGGTGGGGACCCAGTAC				0.0	0.0	0.0	2.23166e+12	0.0	0.0
TRBV6-2	TRBJ1-2	ASTPAILGQRGYT	GCCAGCACCCCGGCCATCCTGGGACAGCGGGGCTACACC				0.0	0.0	0.0	1.98989e+12	0.0	0.0
TRBV6-1	TRBJ1-5	ASTPGPAISPS	GCCAGCACCCCGGGTCCGGCAATCAGCCCCAGCAT				0.0	0.0	0.0	3.83777e+10	0.0	0.0
TRBV27	TRBJ1-5	ASTPVGGSAAPA	GCCAGCACCCCGGTGGGGGGGAGTGCAGCCCCAGCAT				0.0	0.0	7.77295e+10	0.0	0.0	0.0
TRBV27	TRBJ1-5	ASTPVGGECSPS	GCCAGCACCCCGGTGGGGGGGGAGTGCAGCCCCAGCAT				0.0	0.0	1.72555e+12	0.0	0.0	0.0
TRBV12-3	TRBJ1-3	ASTPTSGDSGNTIY	GCCAGCACCCCTACGTCGGGCGACTCTGGAAACACCATATAT				0.0	0.0	0.0	2.94173e+11	0.0	0.0
TRBV6-1	TRBJ2-6	ASTPSGANVLT	GCCAGCACCCCTTCTGGGGCCAACGTCCTGACT				0.0	0.0	0.0	7.79389e+10	0.0	0.0
TRBV14	TRBJ1-1	ASTRSPRDVGDREGGRKL	GCCAGCACCCGAAGCCCTCGGGACGTCGGCGACCGGGAGGGGGGAAGGAAGCTTTC				0.0	0.0	1.36767e+11	0.0	0.0	0.0
TRBV6-2	TRBJ1-5	ASTRQANSNQPQH	GCCAGCACCCGACAGGCGAATAGCAATCAGCCCCAGCAT				0.0	0.0	0.0	2.10317e+12	0.0	0.0
TRBV27	TRBJ1-5	ASTRLGSNQPQH	GCCAGCACCCGACTCGGGAGCAATCAGCCCCAGCAT				0.0	0.0	1.08274e+12	0.0	0.0	0.0
TRBV5-4	TRBJ2-1	ASTRGLAGDHEQF	GCCAGCACCCGCGGTCTAGCGGGAGATCATGAGCAGTTC				0.0	0.0	0.0	4.51403e+10	0.0	0.0
TRBV7-2	TRBJ1-2	ASTRTETNYGYT	GCCAGCACCCGGACGGAAACTAACTATGGCTACACC				0.0	0.0	0.0	6.35684e+11	0.0	0.0
TRBV6-4	TRBJ2-7	ASTRTSGGTSS	GCCAGCACCCGGACTAGCGGGGGTACGAGCAGTAC				0.0	0.0	0.0	5.07194e+09	0.0	0.0
TRBV6-1	TRBJ2-1	ASTRDRASYNEQF	GCCAGCACCCGGGACAGGGCTTCCTACAATGAGCAGTTC				0.0	0.0	0.0	8.18274e+09	0.0	0.0
TRBV5-1	TRBJ2-1	ASTRERAGGLDEQF	GCCAGCACCCGGGAGAGGGCGGGAGGTTTGGATGAGCAGTTC				0.0	0.0	0.0	1.21727e+10	0.0	0.0
TRBV7-8	TRBJ1-5	ASTRGNQPQH	GCCAGCACCCGGGGGAATCAGCCCCAGCAT				0.0	0.0	0.0	2.23166e+12	0.0	0.0
TRBV12-3	TRBJ1-1	ASTRVPNEH*SF	GCCAGCACCCGGGTTCCGAATGAACACTGAAGCTTTC				0.0	0.0	0.0	4.29425e+10	0.0	0.0
TRBV7-9	TRBJ2-5	ASTRGAGETQY	GCCAGCACCCGTGGGGCGGGAGAGACCCAGTAC				0.0	0.0	0.0	1.36943e+11	0.0	0.0
TRBV27	TRBJ2-3	ASTRYRTSGRGWGTDTQY	GCCAGCACCCGTTACCGGACTAGCGGGAGAGGGTGGGGCACAGATACGCAGTAT				0.0	0.0	0.0	0.0	0.0	0.003708228281305504
TRBV5-6	TRBJ1-1	ASTLRGQGKL	GCCAGCACCCTCCGGGGGCAGGGAAAGCTTTC				0.0	0.0	0.0	3.31367e+10	0.0	0.0
TRBV5-6	TRBJ1-1	ASTLRGAGKAF	GCCAGCACCCTCCGGGGGGCAGGGAAAGCTTTC				0.0	0.0	0.0	2.45482e+11	0.0	0.0
TRBV27	TRBJ2-7	ASTLLRAV	GCCAGCACCCTCCTACGAGCAGTAC				0.0	0.0	4.37656e+10	0.0	0.0	0.0
TRBV5-4	TRBJ1-2	ASTLSGVANYGYT	GCCAGCACCCTCTCCGGGGTCGCTAACTATGGCTACACC				0.0	0.0	0.0	6.22497e+11	0.0	0.0
TRBV5-1	TRBJ1-4	ASTLSSGRLNEKLF	GCCAGCACCCTCTCCTCCGGGCGGTTAAATGAAAAACTGTTT				0.0	0.0	0.0	2.53597e+10	0.0	0.0
TRBV2	TRBJ1-2	ASTLLRALTTNYGYT	GCCAGCACCCTGCTCAGGGCCCTGACCACTAACTATGGCTACACC				0.0	0.0	0.0	2.25025e+11	0.0	0.0
TRBV6-1	TRBJ1-5	ASTLGRGNQPQH	GCCAGCACCCTGGGGAGGGGCAATCAGCCCCAGCAT				0.0	0.0	0.0	3.2004e+12	0.0	0.0
TRBV5-4	TRBJ1-2	ASTLGHGYT	GCCAGCACCCTGGGGCATGGCTACACC				0.0	0.0	2.81741e+11	0.0	0.0	0.0
TRBV6-2	TRBJ1-2	ASTLGGDYGYT	GCCAGCACCCTGGGGGGAGACTATGGCTACACC				0.0	0.0	0.0	2.35845e+12	0.0	0.0
TRBV7-8	TRBJ2-1	ASTLGGSYNEQF	GCCAGCACCCTTGGGGGGTCCTACAATGAGCAGTTC				0.0	0.0	0.0	3.31367e+10	0.0	0.0
TRBV7-2	TRBJ2-2	ASTETGLSYTGELF	GCCAGCACCGAAACGGGACTATCCTACACCGGGGAGCTGTTT				0.0	0.0	7.70456e+09	0.0	0.0	0.0
TRBV6-2	TRBJ2-1	ASTEIGGTLYNEQF	GCCAGCACCGAAATTGGGGGGACTTTGTACAATGAGCAGTTC				0.0	0.0	0.0	7.69245e+10	0.0	0.0
TRBV6-1	TRBJ2-3	ASTDRGPSTDTQY	GCCAGCACCGACAGGGGGCCTTCAACAGATACGCAGTAT				0.0	0.0	1.00752e+10	0.0	0.0	0.0
TRBV27	TRBJ1-5	ASTDSGAISPS	GCCAGCACCGACTCGGGAGCAATCAGCCCCAGCAT				0.0	0.0	1.16936e+12	0.0	0.0	0.0
TRBV12-3	TRBJ2-5	ASTEGGGDPV	GCCAGCACCGAGGGCGGGGGAGACCCAGTAC				0.0	0.0	1.16252e+11	0.0	0.0	0.0
TRBV6-1	TRBJ2-2	ASTEGQGGTGELF	GCCAGCACCGAGGGGCAGGGTGGAACCGGGGAGCTGTTT				0.0	0.0	0.0	0.0	0.006294783243869181	0.0
TRBV28	TRBJ2-2	ASTAQGDTGELF	GCCAGCACCGCACAGGGGGACACCGGGGAGCTGTTT				0.0	0.0	1.75518e+10	0.0	0.0	0.0
TRBV14	TRBJ2-3	ASTAGGTAFLAQIRS	GCCAGCACCGCAGGGGGGACAGCTTTCTTAGCACAGATACGCAGTAT				0.0	0.0	0.0	5.27482e+11	0.0	0.0
TRBV14	TRBJ2-3	ASTAGGDSFLSTDTQY	GCCAGCACCGCAGGGGGGGACAGCTTTCTTAGCACAGATACGCAGTAT				0.0	0.0	0.0	5.7482e+09	0.0	0.0
TRBV6-2	TRBJ1-5	ASTALGQGFGQPQH	GCCAGCACCGCCCTGGGACAGGGTTTTGGTCAGCCCCAGCAT				0.0	0.0	0.0	2.48356e+12	0.0	0.0
TRBV5-1	TRBJ1-1	ASTAEGQGAPEAF	GCCAGCACCGCGGAGGGACAGGGCGCCCCTGAAGCTTTC				0.0	0.0	0.0	0.0	0.0010533755775145248	0.0
TRBV5-1	TRBJ1-1	ASTAEGQGALKL	GCCAGCACCGCGGAGGGACAGGGCGCCCTGAAGCTTTC				0.0	0.0	0.0	0.0	1.38267e+11	0.0
TRBV6-2	TRBJ2-1	ASTGLAEVPGYNEQF	GCCAGCACCGGACTAGCGGAAGTCCCCGGGTACAATGAGCAGTTC				0.0	0.0	6.26851e+09	0.0	0.0	0.0
TRBV12-3	TRBJ1-4	ASTGLFWKEKLF	GCCAGCACCGGACTTTTCTGGAAGGAAAAACTGTTT				0.0	0.0	0.0	1.35252e+10	0.0	0.0
TRBV28	TRBJ1-1	ASTGGGYEAF	GCCAGCACCGGAGGGGGCTATGAAGCTTTC				0.0	0.0	0.0	5.42698e+10	0.0	0.0
TRBV6-1	TRBJ2-2	ASTGSDSGELF	GCCAGCACCGGGAGTGATTCCGGGGAGCTGTTT				0.0	0.0	4.74127e+08	0.0	0.0	0.0
TRBV6-2	TRBJ2-4	ASTVTGRSSQKHSV	GCCAGCACCGTGACAGGAAGAAGTAGCCAAAAACATTCAGTAC				0.0	0.0	1.33576e+12	0.0	0.0	0.0
TRBV21-1	TRBJ2-1	AST*TGTKDEQF	GCCAGCACCTAGACAGGGACGAAAGATGAGCAGTTC				0.0	0.0	3.03168e+11	0.0	0.0	0.0
TRBV6-2	TRBJ2-7	AST*DRASPTSS	GCCAGCACCTAGGACAGGGCCTCTCCTACGAGCAGTAC				0.0	0.0	1.06223e+11	0.0	0.0	0.0
TRBV11-2	TRBJ2-7	ASTYSGSYEQY	GCCAGCACCTATAGCGGGAGCTACGAGCAGTAC				8.48802e+11	0.0	0.0	0.0	0.0	0.0
TRBV5-5	TRBJ1-2	ASTSTPGRNYGYT	GCCAGCACCTCCACCCCTGGCCGCAACTATGGCTACACC				0.0	0.0	0.0	3.55036e+11	0.0	0.0
TRBV6-1	TRBJ1-2	ASTSNQGNYGYT	GCCAGCACCTCTAATCAGGGGAACTATGGCTACACC				0.0	0.0	0.0	3.44892e+11	0.0	0.0
TRBV12-3	TRBJ1-6	ASTSGTGVSPLH	GCCAGCACCTCTGGGACAGGGGTCTCACCCCTCCAC				0.0	0.0	1.664e+10	0.0	0.0	0.0
TRBV11-3	TRBJ2-1	ASTLGISGTYNEQF	GCCAGCACCTTAGGGATTAGCGGGACTTACAATGAGCAGTTC				0.0	0.0	0.0	9.46763e+09	0.0	0.0
TRBV6-1	TRBJ2-3	ASTLTGSSTDTQY	GCCAGCACCTTGACAGGGTCTAGCACAGATACGCAGTAT				0.0	0.0	0.0	7.67892e+11	0.0	0.0
TRBV27	TRBJ1-6	ASTFKGGSYNSPLH	GCCAGCACCTTTAAAGGGGGCTCCTATAATTCACCCCTCCAC				0.0	0.0	0.0	3.22407e+12	0.0	0.0
TRBV6-1	TRBJ2-3	ASTTTLLSTDTQY	GCCAGCACGACGACGCTACTTAGCACAGATACGCAGTAT				0.0	0.0	0.0	1.90705e+12	0.0	0.0
TRBV28	TRBJ2-7	ASTTLASGSEQY	GCCAGCACGACTCTGGCTAGCGGGAGCGAGCAGTAC				1.96087e+12	0.0	0.0	0.0	0.0	0.0
TRBV19	TRBJ2-1	ASTIGSGIGDEQF	GCCAGCACGATAGGAAGCGGGATTGGGGATGAGCAGTTC				0.0	0.0	0.0	7.72626e+10	0.0	0.0
TRBV5-4	TRBJ2-1	ASTHRDGLEQF	GCCAGCACGCACAGGGATGGCTTAGAGCAGTTC				0.0	0.0	0.0	9.80576e+10	0.0	0.0
TRBV27	TRBJ2-1	ASTPGQGSSS	GCCAGCACGCCGGGACAGGGGTCGAGCAGTTC				0.0	0.0	0.0	1.13612e+12	0.0	0.0
TRBV7-2	TRBJ1-2	ASTAQGYGYT	GCCAGCACGGCACAGGGCTATGGCTACACC				0.0	0.0	0.0	6.08802e+11	0.0	0.0
TRBV3-1	TRBJ2-1	ASTASNGNEQF	GCCAGCACGGCGTCTAATGGCAATGAGCAGTTC				0.0	0.0	0.0	3.21223e+10	0.0	0.0
TRBV6-1	TRBJ2-3	ASTGQNTQY	GCCAGCACGGGACAGAATACGCAGTAT				0.0	0.0	0.0	3.21223e+10	0.0	0.0
TRBV19	TRBJ2-5	ASTGQGQETQY	GCCAGCACGGGACAGGGCCAAGAGACCCAGTAC				0.0	0.0	0.0	3.06684e+11	0.0	0.0
TRBV6-2	TRBJ1-2	ASTGQVYGYT	GCCAGCACGGGACAGGTCTATGGCTACACC				0.0	0.0	0.0	1.79885e+12	0.0	0.0
TRBV10-2	TRBJ2-7	ASTGGTTYEQY	GCCAGCACGGGAGGGACTACCTACGAGCAGTAC				0.0	0.0	0.0	0.0	0.0	0.029830443861062737
TRBV5-1	TRBJ1-1	ASTGGGTAF	GCCAGCACGGGAGGGGGGACGGCTTTC				0.0	0.0	0.0	7.26979e+09	0.0	0.0
TRBV28	TRBJ2-1	ASTGSDRLAGDLRLQ*AV	GCCAGCACGGGATCTGATAGGCTAGCGGGAGATCTAAGGCTACAATGAGCAGTTC				5.2653e+10	0.0	0.0	0.0	0.0	0.0
TRBV6-8	TRBJ1-3	ASTGCRRPF**SGNTIY	GCCAGCACGGGTTGTCGTCGGCCCTTCTGATGATCTGGAAACACCATATAT				0.0	0.0	0.0	3.29676e+10	0.0	0.0
TRBV5-4	TRBJ2-1	ASTVRDMVSYNEQF	GCCAGCACGGTGCGGGATATGGTGTCCTACAATGAGCAGTTC				0.0	0.0	0.0	2.70504e+09	0.0	0.0
TRBV6-1	TRBJ1-6	ASTVGQSNSPLH	GCCAGCACGGTGGGACAGTCGAATTCACCCCTCCAC				0.0	0.0	1.0873e+12	0.0	0.0	0.0
TRBV6-1	TRBJ1-2	ASTLLWLH	GCCAGCACGTTATTATGGCTACACC				0.0	0.0	0.0	0.0	1.8193e+10	0.0
TRBV6-1	TRBJ2-5	ASTNLTGTTGTSGARRPS	GCCAGCACTAACCTTACGGGGACCACCGGGACTAGCGGGGCGAGGAGACCCAGTAC				0.0	0.0	0.0	1.90874e+12	0.0	0.0
TRBV6-1	TRBJ1-1	ASTKTDPILKL	GCCAGCACTAAGACAGACCCAATACTGAAGCTTTC				0.0	0.0	0.0	7.02802e+11	0.0	0.0
TRBV12-3	TRBJ2-7	ASTTAGPQGEQY	GCCAGCACTACAGCGGGGCCCCAAGGCGAGCAGTAC				0.0	0.0	1.89195e+10	0.0	0.0	0.0
TRBV7-9	TRBJ1-2	ASTRGNYGYT	GCCAGCACTAGGGGGAACTATGGCTACACC				0.0	0.0	0.0	2.95694e+12	0.0	0.0
TRBV2	TRBJ2-3	ASTRTSSGTDTQY	GCCAGCACTCGGACTAGCAGTGGCACAGATACGCAGTAT				0.0	0.0	0.0	2.13022e+12	0.0	0.0
TRBV25-1	TRBJ2-5	ASTRASYQETQY	GCCAGCACTCGGGCGTCGTACCAAGAGACCCAGTAC				0.0	0.0	0.0	4.7e+10	0.0	0.0
TRBV6-1	TRBJ1-6	ASTLQAGADSSPLH	GCCAGCACTCTGCAGGCAGGGGCCGATTCTTCACCCCTCCAC				0.0	0.0	0.0	1.51482e+12	0.0	0.0
TRBV12-3	TRBJ1-3	ASTDRRGLSGNTIY	GCCAGCACTGACAGGAGAGGTCTCTCTGGAAACACCATATAT				0.0	0.0	0.0	5.57914e+09	0.0	0.0
TRBV12-3	TRBJ1-2	ASTGQDDYGYT	GCCAGCACTGGGCAGGACGACTATGGCTACACC				0.0	0.0	0.0	1.51144e+12	0.0	0.0
TRBV10-1	TRBJ2-7	AST*TGTPTWGSS	GCCAGCACTTGAACCGGGACCCCAACCTGGGGGAGCAGTAC				0.0	0.0	4.6273e+10	0.0	0.0	0.0
TRBV5-1	TRBJ2-3	ASTWSWEPPAEHPQIRS	GCCAGCACTTGGAGTTGGGAGCCCCCGGCCGAACACCCACAGATACGCAGTAT				0.0	0.0	2.18828e+10	0.0	0.0	0.0
TRBV6-1	TRBJ1-6	ASTLRSRQGPGSYNSPLH	GCCAGCACTTTACGGTCAAGACAGGGGCCGGGATCCTATAATTCACCCCTCCAC				0.0	0.0	0.0	4.13702e+11	0.0	0.0
TRBV7-8	TRBJ1-2	ASTLAAGDYGYT	GCCAGCACTTTAGCGGCAGGAGACTATGGCTACACC				0.0	0.0	0.0	5.88515e+11	0.0	0.0
TRBV11-2	TRBJ2-3	ASTLGVIPTDTQY	GCCAGCACTTTGGGGGTGATCCCCACAGATACGCAGTAT				0.0	0.0	6.58307e+11	0.0	0.0	0.0
TRBV6-2	TRBJ1-5	ASRKVRPAGYGSNQPQH	GCCAGCAGAAAAGTTCGTCCGGCGGGTTATGGTAGCAATCAGCCCCAGCAT				0.0	0.0	0.0	1.63824e+11	0.0	0.0
TRBV5-1	TRBJ2-3	ASRNQGVITDTQY	GCCAGCAGAAACCAGGGTGTTATCACAGATACGCAGTAT				0.0	0.0	0.0	6.06943e+09	0.0	0.0
TRBV6-1	TRBJ1-5	ASRKRDPNQPS	GCCAGCAGAAAGAGGGATCCCAATCAGCCCAGCA				0.0	0.0	0.0	2.68813e+10	0.0	0.0
TRBV6-1	TRBJ1-5	ASRKRDPNQPS	GCCAGCAGAAAGAGGGATCCCAATCAGCCCAGCAT				0.0	0.0	0.0	8.82518e+10	0.0	0.0
TRBV6-1	TRBJ1-5	ASRKRDPNQPQH	GCCAGCAGAAAGAGGGATCCCAATCAGCCCCAGCAT				0.0	0.0	0.0	3.97471e+12	0.0	0.0
TRBV6-1	TRBJ2-7	ASRKREGYEQY	GCCAGCAGAAAGCGGGAAGGGTACGAGCAGTAC				0.0	0.0	0.0	0.008288402947746628	0.0	0.0
TRBV11-2	TRBJ2-7	ASRNGVNSYEQY	GCCAGCAGAAATGGCGTCAACTCCTACGAGCAGTAC				0.0	0.0	5.0262e+11	0.0	0.0	0.0
TRBV27	TRBJ1-5	ASRTQGRSNQPQH	GCCAGCAGAACACAGGGACGTAGCAATCAGCCCCAGCAT				0.0	0.0	0.0	4.03727e+09	0.0	0.0
TRBV5-1	TRBJ2-5	ASRTGVQETQY	GCCAGCAGAACAGGAGTCCAAGAGACCCAGTAC				0.0	0.0	2.59858e+10	0.0	0.0	0.0
TRBV6-1	TRBJ2-7	ASRTGVAYEQY	GCCAGCAGAACAGGGGTCGCCTACGAGCAGTAC				0.0	0.0	0.0	1.81576e+11	0.0	0.0
TRBV6-1	TRBJ1-3	ASRTGSGNTIY	GCCAGCAGAACAGGGTCCGGAAACACCATATAT				0.0	0.0	3.07727e+10	0.0	0.0	0.0
TRBV4-3	TRBJ1-1	ASRTDGRDTEAF	GCCAGCAGAACCGACGGCAGGGACACTGAAGCTTTC				0.0	0.0	0.0	1.26291e+11	0.0	0.0
TRBV6-1	TRBJ1-5	ASRTGRAQ	GCCAGCAGAACCGGGAGAGCCCAGCA				0.0	0.0	0.0	1.85971e+09	0.0	0.0
TRBV6-1	TRBJ1-5	ASRTGRAPA	GCCAGCAGAACCGGGAGAGCCCCAGCAT				0.0	0.0	0.0	7.43885e+10	0.0	0.0
TRBV23-1	TRBJ1-2	ASRT*GGRHYGYT	GCCAGCAGAACCTAAGGCGGGCGGCACTATGGCTACACC				0.0	0.0	0.0	2.24011e+12	0.0	0.0
TRBV7-2	TRBJ2-5	ASRTNPGSASKRPS	GCCAGCAGAACGAATCCGGGGTCCGCATCCAAGAGACCCAGTAC				0.0	0.0	0.0	3.5977e+12	0.0	0.0
TRBV6-2	TRBJ1-2	ASRTFRNYGYT	GCCAGCAGAACGTTTCGGAACTATGGCTACACC				0.0	0.0	0.0	7.08889e+10	0.0	0.0
TRBV6-1	TRBJ2-3	ASRRLAVSTDTQY	GCCAGCAGAAGACTAGCGGTTAGCACAGATACGCAGTAT				0.0	0.0	0.0	2.01694e+12	0.0	0.0
TRBV12-3	TRBJ2-1	ASRRGQTAYNEQF	GCCAGCAGAAGAGGACAGACCGCCTACAATGAGCAGTTC				0.0	0.0	0.0	4.32806e+10	0.0	0.0
TRBV28	TRBJ2-7	ASRRSGETEQY	GCCAGCAGAAGATCGGGAGAAACCGAGCAGTAC				0.0	0.0	6.16365e+10	0.0	0.0	0.0
TRBV6-2	TRBJ2-1	ASRRTMGRQF	GCCAGCAGAAGGACTATGGGGCGGCAGTTC				0.0	0.0	0.0	9.33238e+10	0.0	0.0
TRBV5-1	TRBJ1-6	ASRRDLEDSPLH	GCCAGCAGAAGGGACCTGGAAGATTCACCCCTCCAC				0.0	0.0	0.0	1.2477e+12	0.0	0.0
TRBV6-2	TRBJ1-1	ASRIQGVTEAF	GCCAGCAGAATCCAGGGAGTCACTGAAGCTTTC				0.0	0.0	0.0	5.25623e+10	0.0	0.0
TRBV6-1	TRBJ2-2	ASRILTGNGRYTGELF	GCCAGCAGAATCCTAACAGGGAACGGGAGATACACCGGGGAGCTGTTT				0.0	0.0	0.0	3.3813e+10	0.0	0.0
TRBV19	TRBJ1-5	ASRIGTYNQPS	GCCAGCAGAATCGGGACGTACAATCAGCCCAGCA				0.0	0.0	0.0	1.28489e+11	0.0	0.0
TRBV19	TRBJ1-5	ASRIGTYNQPS	GCCAGCAGAATCGGGACGTACAATCAGCCCAGCAT				0.0	0.0	0.0	5.71439e+10	0.0	0.0
TRBV19	TRBJ1-5	ASRIGTYNQPQH	GCCAGCAGAATCGGGACGTACAATCAGCCCCAGCAT				0.0	0.0	0.0	4.95191e+11	0.0	0.0
TRBV11-2	TRBJ2-7	ASRQEREGFPTSS	GCCAGCAGACAAGAGCGGGAGGGCTTTCCTACGAGCAGTAC				0.0	0.0	0.0010597194900399134	0.0	0.0	0.0
TRBV6-2	TRBJ1-6	ASRQGSPLH	GCCAGCAGACAAGGATCACCCCTCCAC				0.0	0.0	0.0	0.0019794109477249875	0.0	0.0
TRBV12-3	TRBJ1-2	ASRHRGQVRLWLH	GCCAGCAGACACAGAGGACAAGTACGACTATGGCTACACC				0.0	0.0	0.0	5.87838e+11	0.0	0.0
TRBV5-5	TRBJ1-3	ASRQSSGNTIY	GCCAGCAGACAGAGCTCTGGAAACACCATATAT				0.0	0.0	0.0	1.31871e+11	0.0	0.0
TRBV27	TRBJ2-1	ASRQGAQNNEQF	GCCAGCAGACAGGGGGCTCAGAACAATGAGCAGTTC				0.0	0.0	0.0	3.00766e+12	0.0	0.0
TRBV5-6	TRBJ1-2	ASRQGSYGYT	GCCAGCAGACAGGGGTCCTATGGCTACACC				0.0	0.0	5.4707e+09	0.0	0.0	0.0
TRBV6-1	TRBJ2-7	ASRPRTVGSYEQY	GCCAGCAGACCAAGGACAGTTGGGTCCTACGAGCAGTAC				0.0	0.0	0.0	3.04486e+10	0.0	0.0
TRBV6-1	TRBJ1-6	ASRPQGAPNSPLH	GCCAGCAGACCACAGGGGGCTCCTAATTCACCCCTCCAC				0.0	0.0	0.0	1.49115e+12	0.0	0.0
TRBV6-2	TRBJ2-7	ASRPGGSSYEQY	GCCAGCAGACCAGGGGGCTCTTCCTACGAGCAGTAC				0.0	0.0	0.0	2.50047e+11	0.0	0.0
TRBV12-3	TRBJ1-1	ASRPTPILNTEAF	GCCAGCAGACCCACCCCAATACTGAACACTGAAGCTTTC				0.0	0.0	9.30018e+10	0.0	0.0	0.0
TRBV2	TRBJ1-5	ASRPQGQSNQPQH	GCCAGCAGACCCCAGGGCCAGAGCAATCAGCCCCAGCAT				0.0	0.0	0.0	2.39903e+12	0.0	0.0
TRBV6-2	TRBJ2-7	ASRPRGQAGYEQY	GCCAGCAGACCCCGAGGACAGGCCGGCTACGAGCAGTAC				0.0	0.0	0.0	1.22741e+11	0.0	0.0
TRBV14	TRBJ1-2	ASRPDAGAG*GYT	GCCAGCAGACCCGATGCGGGCGCAGGATGAGGCTACACC				0.0	0.0	0.0	3.11925e+12	0.0	0.0
TRBV6-1	TRBJ1-5	ASRPAATQPQH	GCCAGCAGACCCGCCGCTACCCAGCCCCAGCAT				0.0	0.0	0.0	1.58921e+12	0.0	0.0
TRBV5-5	TRBJ1-2	ASRPGQFYGYT	GCCAGCAGACCCGGACAGTTCTATGGCTACACC				0.0	0.0	0.0	1.5723e+11	0.0	0.0
TRBV7-9	TRBJ1-2	ASRPGTPGRGYT	GCCAGCAGACCCGGGACACCTGGGCGCGGCTACACC				0.0	0.0	8.71664e+11	0.0	0.0	0.0
TRBV10-2	TRBJ2-7	ASRPGTGVHEQY	GCCAGCAGACCCGGGACAGGGGTACACGAGCAGTAC				0.0	0.0	0.0	1.74306e+12	0.0	0.0
TRBV12-3	TRBJ2-1	ASRPDSHNEQF	GCCAGCAGACCGGACTCCCACAATGAGCAGTTC				0.0	0.0	4.55891e+08	0.0	0.0	0.0
TRBV6-2	TRBJ2-1	ASRPALSSYNEQF	GCCAGCAGACCGGCCTTGAGCTCCTACAATGAGCAGTTC				0.0	0.0	0.0	7.94605e+09	0.0	0.0
TRBV6-1	TRBJ2-6	ASRPARGQGANVLT	GCCAGCAGACCGGCGAGGGGGCAAGGGGCCAACGTCCTGACT				0.0	0.0	0.0	1.68389e+12	0.0	0.0
TRBV5-6	TRBJ2-1	ASRPRLAGGQGYNEQF	GCCAGCAGACCTAGACTAGCGGGAGGGCAGGGGTACAATGAGCAGTTC				0.0	0.0	0.0	9.97482e+09	0.0	0.0
TRBV7-2	TRBJ2-5	ASRPGQGAETQY	GCCAGCAGACCTGGACAGGGGGCAGAGACCCAGTAC				0.0	0.0	0.0	1.86478e+11	0.0	0.0
TRBV6-2	TRBJ2-7	ASRRRTGATIGNEQY	GCCAGCAGACGCCGGACAGGGGCCACGATTGGGAACGAGCAGTAC				0.0	0.0	2.21563e+12	0.0	0.0	0.0
TRBV6-1	TRBJ1-1	ASRRGGTEAF	GCCAGCAGACGCGGAGGCACTGAAGCTTTC				0.0	0.0	0.0	3.88173e+11	0.0	0.0
TRBV12-3	TRBJ1-6	ASRRTGLRKFTPP	GCCAGCAGACGGACAGGGCTGCGTAAATTCACCCCTCCAC				0.0	0.0	6.61042e+10	0.0	0.0	0.0
TRBV12-3	TRBJ2-1	ASRRTSGGPGEQF	GCCAGCAGACGGACTAGCGGGGGGCCCGGTGAGCAGTTC				0.0	0.0	2.05151e+11	0.0	0.0	0.0
TRBV6-1	TRBJ1-2	ASRRDSNYGYT	GCCAGCAGACGGGACAGCAACTATGGCTACACC				0.006482671721353145	0.0	0.0	0.0	0.0	0.0
TRBV5-1	TRBJ2-1	ASRRDGSSYNEQF	GCCAGCAGACGGGACGGAAGCTCCTACAATGAGCAGTTC				0.0	0.0	0.0	3.36439e+10	0.0	0.0
TRBV12-3	TRBJ2-1	ASRRGGALNEQF	GCCAGCAGACGGGGGGGGGCGCTAAATGAGCAGTTC				0.0	0.0	2.5074e+10	0.0	0.0	0.0
TRBV7-2	TRBJ2-3	ASRRNRARLAQIRS	GCCAGCAGACGTAACAGGGCGCGACTAGCACAGATACGCAGTAT				0.0	0.0	2.43902e+10	0.0	0.0	0.0
TRBV7-2	TRBJ2-3	ASRRNRGATSTDTQY	GCCAGCAGACGTAACAGGGGCGCGACTAGCACAGATACGCAGTAT				0.0	0.0	9.98402e+10	0.0	0.0	0.0
TRBV12-3	TRBJ2-2	ASRRTGNTGELF	GCCAGCAGACGTACAGGGAACACCGGGGAGCTGTTT				0.0	0.0	0.0	8.68993e+10	0.0	0.0
TRBV6-1	TRBJ2-1	ASRRTDEQF	GCCAGCAGACGTACCGATGAGCAGTTC				0.0	0.0	0.0	6.33993e+10	0.0	0.0
TRBV12-3	TRBJ2-2	ASRRPGTGATGELF	GCCAGCAGACGTCCCGGGACAGGCGCTACCGGGGAGCTGTTT				0.0	0.0	0.0	7.35432e+10	0.0	0.0
TRBV10-1	TRBJ1-1	ASRLSGEH*SF	GCCAGCAGACTATCGGGCGAACACTGAAGCTTTC				8.4154e+11	0.0	0.0	0.0	0.0	0.0
TRBV11-3	TRBJ1-2	ASRLPRDKADYGYT	GCCAGCAGACTCCCTCGGGACAAGGCCGACTATGGCTACACC				0.0	0.0	0.0	4.43964e+12	0.0	0.0
TRBV19	TRBJ1-6	ASRLMSSYNSPLH	GCCAGCAGACTGATGAGCTCCTATAATTCACCCCTCCAC				0.0	0.0	0.0	0.0	0.00855890397999496	0.0
TRBV12-3	TRBJ2-7	ASRLDRGRLAGPTSS	GCCAGCAGACTGGACAGGGGACGGCTAGCGGGCCCTACGAGCAGTAC				0.0	0.0	5.4707e+09	0.0	0.0	0.0
TRBV11-2	TRBJ2-7	ASRLDGYEQY	GCCAGCAGACTGGACGGATACGAGCAGTAC				0.0	0.0	0.0	6.84374e+11	0.0	0.0
TRBV6-2	TRBJ2-1	ASRLSGRERYNEQF	GCCAGCAGACTTAGCGGGAGAGAACGATACAATGAGCAGTTC				0.0	0.0	0.0	7.81079e+10	0.0	0.0
TRBV2	TRBJ1-1	ASRLGGTTNTEAF	GCCAGCAGACTTGGGGGGACGACGAACACTGAAGCTTTC				0.0	0.0	0.0	1.52158e+10	0.0	0.0
TRBV28	TRBJ2-1	ASRELAGDLQ*AV	GCCAGCAGAGAACTAGCGGGGGACCTACAATGAGCAGTTC				0.0	0.0	3.92067e+11	0.0	0.0	0.0
TRBV5-1	TRBJ1-2	ASRDSTGTYGYT	GCCAGCAGAGACAGTACCGGGACCTATGGCTACACC				0.0	0.0	0.0	0.0	0.0	1.73282e+12
TRBV6-1	TRBJ2-2	ASRDYTNTGELF	GCCAGCAGAGACTATACGAACACCGGGGAGCTGTTT				0.0	0.0	0.0	0.0	2.45606e+11	0.0
TRBV10-1	TRBJ2-7	ASRAGTSGTLRAV	GCCAGCAGAGCCGGGACTAGCGGGACACTACGAGCAGTAC				0.0	0.0	0.0	5.37457e+11	0.0	0.0
TRBV6-2	TRBJ1-1	ASRALGGLGTEAF	GCCAGCAGAGCCTTGGGGGGGCTGGGCACTGAAGCTTTC				0.0	0.0	0.0	1.31363e+12	0.0	0.0
TRBV6-2	TRBJ1-1	ASRALGGAGH*SF	GCCAGCAGAGCCTTGGGGGGGGCTGGGCACTGAAGCTTTC				0.0	0.0	0.0	3.93921e+10	0.0	0.0
TRBV6-1	TRBJ2-7	ASRASGGATSS	GCCAGCAGAGCTAGCGGGGGGGCTACGAGCAGTAC				0.0	0.0	0.0	1.40324e+11	0.0	0.0
TRBV6-1	TRBJ2-7	ASRASGGGYEQY	GCCAGCAGAGCTAGCGGGGGGGGCTACGAGCAGTAC				0.0	0.0	0.0	8.45324e+10	0.0	0.0
TRBV6-1	TRBJ2-7	ASRASGGGLRAV	GCCAGCAGAGCTAGCGGGGGGGGGCTACGAGCAGTAC				0.0	0.0	0.0	1.60612e+11	0.0	0.0
TRBV12-3	TRBJ1-6	ASRADNSPLH	GCCAGCAGAGCTGATAATTCACCCCTCCAC				0.0	0.0	0.0	8.55468e+10	0.0	0.0
TRBV6-2	TRBJ1-5	ASRAARGGSNQPQH	GCCAGCAGAGCTGCCCGGGGCGGTAGCAATCAGCCCCAGCAT				0.0	0.0	0.0	1.88169e+12	0.0	0.0
TRBV28	TRBJ1-1	ASRGKPEAF	GCCAGCAGAGGAAAGCCTGAAGCTTTC				0.0	0.0	0.0	3.52162e+12	0.0	0.0
TRBV2	TRBJ2-6	ASRGPDIGSGANVLT	GCCAGCAGAGGACCCGACATAGGGTCTGGGGCCAACGTCCTGACT				0.0	0.0	1.18532e+08	0.0	0.0	0.0
TRBV9	TRBJ2-1	ASRGPGQEYNEQF	GCCAGCAGAGGACCGGGACAAGAATACAATGAGCAGTTC				0.0	0.0	0.0	1.43705e+10	0.0	0.0
TRBV25-1	TRBJ1-6	ASRGDWTPNSPLH	GCCAGCAGAGGAGATTGGACACCAAATTCACCCCTCCAC				0.0	0.0	0.0	3.10234e+10	0.0	0.0
TRBV6-4	TRBJ2-7	ASRG*DRATSS	GCCAGCAGAGGATAAGACAGGGCTACGAGCAGTAC				0.0	0.0	2.6191e+11	0.0	0.0	0.0
TRBV6-1	TRBJ1-2	ASRGRRHYGYT	GCCAGCAGAGGCAGGCGACACTATGGCTACACC				0.0	0.0	4.1167e+11	0.0	0.0	0.0
TRBV9	TRBJ2-3	ASRGPDTQY	GCCAGCAGAGGCCCAGATACGCAGTAT				0.0	0.0	5.24275e+09	0.0	0.0	0.0
TRBV5-1	TRBJ2-2	ASRGGDTGELF	GCCAGCAGAGGCGGGGACACCGGGGAGCTGTTT				0.0	0.0	0.0	1.10907e+12	0.0	0.0
TRBV28	TRBJ1-2	ASRGTPPYT	GCCAGCAGAGGGACACCTCCCTACACC				0.0	0.0	0.0	2.08457e+12	0.0	0.0
TRBV14	TRBJ2-3	ASRGTGVDTQY	GCCAGCAGAGGGACAGGAGTAGATACGCAGTAT				0.0	0.0	2.75814e+11	0.0	0.0	0.0
TRBV6-4	TRBJ2-1	ASRGGGREGD*S*Q*AV	GCCAGCAGAGGGGGGGGCAGGGAAGGGGACTAGTCTTAACAATGAGCAGTTC				0.0	0.0	3.71551e+10	0.0	0.0	0.0
TRBV6-4	TRBJ2-1	ASRGGGQGRGLVLTMSS	GCCAGCAGAGGGGGGGGGCAGGGAAGGGGACTAGTCTTAACAATGAGCAGTTC				0.0	0.0	8.84429e+09	0.0	0.0	0.0
TRBV10-2	TRBJ1-5	ASRGGGEAAISPS	GCCAGCAGAGGGGGGGGGGAAGCGGCAATCAGCCCCAGCAT				0.0	0.0	0.0	8.859e+10	0.0	0.0
TRBV6-4	TRBJ2-1	ASRGGGAGKGTSLNNEQF	GCCAGCAGAGGGGGGGGGGCAGGGAAGGGGACTAGTCTTAACAATGAGCAGTTC				0.0	0.0	1.77798e+11	0.0	0.0	0.0
TRBV10-2	TRBJ1-5	ASRGGGGSGNQPQH	GCCAGCAGAGGGGGGGGGGGAAGCGGCAATCAGCCCCAGCAT				0.0	0.0	0.0	1.72277e+12	0.0	0.0
TRBV6-1	TRBJ2-1	ASRGSYEQF	GCCAGCAGAGGTAGCTATGAGCAGTTC				0.008937390154981335	0.0	0.0	0.0	0.0	0.0
TRBV6-1	TRBJ2-2	ASRVGLPGELF	GCCAGCAGAGTCGGCCTCCCCGGGGAGCTGTTT				0.0	0.0	1.91474e+11	0.0	0.0	0.0
TRBV12-3	TRBJ1-4	ASRVTGSNEKLF	GCCAGCAGAGTGACAGGGAGTAATGAAAAACTGTTT				0.0	0.0	0.0	2.53597e+10	0.0	0.0
TRBV12-3	TRBJ2-1	ASRVTGGKGSYNEQF	GCCAGCAGAGTGACAGGGGGCAAGGGCTCCTACAATGAGCAGTTC				0.0	0.0	0.0	4.36187e+11	0.0	0.0
TRBV4-3	TRBJ1-2	ASR*RNDRGVYGYT	GCCAGCAGATAACGAAACGATCGGGGGGTCTATGGCTACACC				0.0	0.0	0.0	3.72788e+12	0.0	0.0
TRBV4-3	TRBJ1-2	ASR*RNDRGSMAT	GCCAGCAGATAACGAAACGATCGGGGGTCTATGGCTACACC				0.0	0.0	0.0	4.29425e+10	0.0	0.0
TRBV21-1	TRBJ1-2	ASRSGRPTMAT	GCCAGCAGATCAGGGCGCCCGACTATGGCTACACC				0.0	0.0	0.0	1.58245e+12	0.0	0.0
TRBV21-1	TRBJ1-2	ASRSGRRLWLH	GCCAGCAGATCAGGGCGCCGACTATGGCTACACC				0.0	0.0	0.0	1.27137e+12	0.0	0.0
TRBV7-9	TRBJ2-5	ASRSVGARDPV	GCCAGCAGATCAGTGGGGGCAAGGGACCCAGTAC				0.0	0.0	0.0	2.14205e+12	0.0	0.0
TRBV7-4	TRBJ1-1	ASRSRQGASIIP*SF	GCCAGCAGATCCCGACAGGGGGCGAGTATAATTCCCTGAAGCTTTC				0.0	0.0	0.0	6.76597e+11	0.0	0.0
TRBV6-1	TRBJ1-5	ASRSGTGARGAQH	GCCAGCAGATCCGGGACAGGGGCCAGAGGGGCCCAGCAT				0.0	0.0	7.49941e+10	0.0	0.0	0.0
TRBV6-1	TRBJ2-1	ASRSTSGGPMSS	GCCAGCAGATCGACTAGCGGGGGGCCAATGAGCAGTTC				0.0	0.0	0.0	2.26547e+10	0.0	0.0
TRBV6-1	TRBJ2-1	ASRSTSGGANEQF	GCCAGCAGATCGACTAGCGGGGGGGCCAATGAGCAGTTC				0.0	0.0	0.0	1.39309e+12	0.0	0.0
TRBV2	TRBJ2-3	ASRSSDTQY	GCCAGCAGATCTTCGGATACGCAGTAT				0.0	0.0	0.0	3.75324e+12	0.0	0.0
TRBV7-9	TRBJ1-5	ASR*VFRAISPS	GCCAGCAGATGAGTTTTCAGGGCAATCAGCCCCAGCAT				0.0	0.0	1.13973e+11	0.0	0.0	0.0
TRBV7-9	TRBJ1-5	ASR*VFQGNQPQH	GCCAGCAGATGAGTTTTTCAGGGCAATCAGCCCCAGCAT				0.0	0.0	1.01436e+12	0.0	0.0	0.0
TRBV27	TRBJ2-7	ASR*YRGPTYTSS	GCCAGCAGATGATACAGGGGTCCGACCTATACGAGCAGTAC				0.0	0.0	3.94346e+11	0.0	0.0	0.0
TRBV6-1	TRBJ1-1	ASRFRLNTEAF	GCCAGCAGATTCCGTCTTAACACTGAAGCTTTC				0.0	0.0	0.0	5.53011e+11	0.0	0.0
TRBV6-1	TRBJ2-7	ASRFYRDYSYEQY	GCCAGCAGATTCTACCGGGACTATTCCTACGAGCAGTAC				0.002453810623556582	0.0	0.0	0.0	0.0	0.0
TRBV2	TRBJ2-7	ASRLTSGDIYEQY	GCCAGCAGATTGACTAGCGGGGACATCTACGAGCAGTAC				0.0	0.0	0.0	1.09892e+12	0.0	0.0
TRBV21-1	TRBJ2-7	ASSKN*REVPTSS	GCCAGCAGCAAAAACTAGCGGGAGGTCCCTACGAGCAGTAC				0.0	0.0	3.19124e+10	0.0	0.0	0.0
TRBV5-6	TRBJ1-2	ASSKTGLDGYT	GCCAGCAGCAAAACAGGCTTGGACGGCTACACC				0.0	0.0	0.0	2.39734e+12	0.0	0.0
TRBV5-1	TRBJ2-2	ASSKT*REGLEHRGAV	GCCAGCAGCAAAACCTAGCGGGAGGGCCTTGAACACCGGGGAGCTGTTT				0.0	0.0	0.0	2.23166e+10	0.0	0.0
TRBV7-9	TRBJ2-5	ASSKTYRGETQY	GCCAGCAGCAAAACGTACAGAGGAGAGACCCAGTAC				0.0	0.0	0.0	7.53184e+11	0.0	0.0
TRBV4-3	TRBJ1-6	ASSKRVVDGRNSPLH	GCCAGCAGCAAAAGAGTGGTCGACGGTCGAAATTCACCCCTCCAC				0.0	0.0	0.0	7.16835e+10	0.0	0.0
TRBV21-1	TRBJ1-2	ASSKR*AGKASPSMAT	GCCAGCAGCAAAAGGTGAGCAGGAAAAGCCTCTCCGTCTATGGCTACACC				0.0	0.0	0.0011436035021575059	0.0	0.0	0.0
TRBV21-1	TRBJ2-7	ASSKIGGTSS	GCCAGCAGCAAAATAGGGGGTACGAGCAGTAC				0.0	0.0	2.23387e+11	0.0	0.0	0.0
TRBV21-1	TRBJ1-4	ASSKICYRGETNEKLF	GCCAGCAGCAAAATCTGTTACAGGGGCGAGACTAATGAAAAACTGTTT				0.0	0.0	0.0	8.28418e+08	0.0	0.0
TRBV9	TRBJ2-3	ASSKRTGWGTDTQY	GCCAGCAGCAAACGGACCGGGTGGGGCACAGATACGCAGTAT				0.0	0.0	0.0	1.70755e+11	0.0	0.0
TRBV11-3	TRBJ2-3	ASSKRGQGGGDTQY	GCCAGCAGCAAACGGGGACAGGGTGGTGGAGATACGCAGTAT				0.0	0.0	0.0	1.91043e+12	0.0	0.0
TRBV7-9	TRBJ2-1	ASSKLAEQF	GCCAGCAGCAAACTAGCGGAACAGTTC				0.0	0.0	0.0	3.20209e+12	0.0	0.0
TRBV21-1	TRBJ2-1	ASSKESSHLQ*AV	GCCAGCAGCAAAGAAAGTAGCCATCTACAATGAGCAGTTC				0.0	0.0	0.0	8.25036e+09	0.0	0.0
TRBV21-1	TRBJ1-1	ASSKDRTL**TLKL	GCCAGCAGCAAAGACCGGACATTATAATGAACACTGAAGCTTTC				0.0	0.0	0.0	1.99666e+12	0.0	0.0
TRBV5-6	TRBJ2-5	ASSKDGEETQY	GCCAGCAGCAAAGACGGGGAGGAGACCCAGTAC				0.0	0.0	0.0	9.79562e+11	0.0	0.0
TRBV21-1	TRBJ1-3	ASSKENQGAENTIY	GCCAGCAGCAAAGAGAACCAGGGGGCGGAAAACACCATATAT				0.0	0.0	0.0	0.0	4.54825e+10	0.0
TRBV21-1	TRBJ1-3	ASSKENQGGGNTIY	GCCAGCAGCAAAGAGAACCAGGGGGGCGGAAACACCATATAT				0.0	0.0	0.0	0.0	1.51002e+12	0.0
TRBV21-1	TRBJ2-5	ASSKETQY	GCCAGCAGCAAAGAGACCCAGTAC				0.0	0.0	0.0	7.26979e+09	0.0	0.0
TRBV21-1	TRBJ2-7	ASSKDMGLERGLRAV	GCCAGCAGCAAAGATATGGGACTAGAACGGGGGCTACGAGCAGTAC				0.0	0.0	0.0	6.89784e+10	0.0	0.0
TRBV21-1	TRBJ2-1	ASSKAGGGGCNEQF	GCCAGCAGCAAAGCCGGGGGAGGGGGCTGCAATGAGCAGTTC				0.0	0.0	0.0	6.94856e+10	0.0	0.0
TRBV21-1	TRBJ1-5	ASSKAEG*EQSAPA	GCCAGCAGCAAAGCGGAGGGCTGAGAGCAATCAGCCCCAGCAT				0.0	0.0	0.0	3.18349e+12	0.0	0.0
TRBV21-1	TRBJ2-1	ASSKAGTDGSYNEQF	GCCAGCAGCAAAGCGGGGACTGATGGCTCCTACAATGAGCAGTTC				0.0	0.0	0.0	2.63065e+12	0.0	0.0
TRBV21-1	TRBJ1-1	ASSKGLGWELGH*SF	GCCAGCAGCAAAGGACTTGGGTGGGAGCTAGGTCACTGAAGCTTTC				0.0	0.0	0.0	4.00515e+12	0.0	0.0
TRBV21-1	TRBJ1-4	ASSKGGSYNEKLF	GCCAGCAGCAAAGGAGGGTCCTATAATGAAAAACTGTTT				0.0	0.0	0.0	7.32051e+10	0.0	0.0
TRBV21-1	TRBJ2-2	ASSKGRERGTGELF	GCCAGCAGCAAAGGCAGGGAGAGGGGCACCGGGGAGCTGTTT				0.0	0.0	0.0	3.08205e+10	0.0	0.0
TRBV21-1	TRBJ2-5	ASSKGQREIQETQY	GCCAGCAGCAAAGGCCAGCGGGAGATACAAGAGACCCAGTAC				0.0	0.0	0.0	0.001637900005257916	0.0	0.0
TRBV7-2	TRBJ2-7	ASSKGTIYTSS	GCCAGCAGCAAAGGGACTATCTACACGAGCAGTAC				0.0	0.0	4.20104e+12	0.0	0.0	0.0
TRBV6-2	TRBJ1-5	ASSKGLTPQH	GCCAGCAGCAAAGGGCTCACGCCCCAGCAT				0.0	0.0	0.0	8.23177e+11	0.0	0.0
TRBV21-1	TRBJ2-1	ASSKGEGGRRAV	GCCAGCAGCAAAGGGGAGGGAGGGAGGAGAGCAGTTC				0.0	0.0	0.0	7.89533e+10	0.0	0.0
TRBV21-1	TRBJ1-5	ASSKGGSREIAISPS	GCCAGCAGCAAAGGGGGCTCCCGGGAGATAGCAATCAGCCCCAGCAT				0.0	0.0	0.0	3.07022e+11	0.0	0.0
TRBV21-1	TRBJ2-7	ASSKGGTSGKLRAV	GCCAGCAGCAAAGGGGGGACTAGCGGGAAACTACGAGCAGTAC				0.0	0.0	0.0	1.45396e+11	0.0	0.0
TRBV21-1	TRBJ2-1	ASSKGC*TGQDNEQF	GCCAGCAGCAAAGGGTGTTGAACAGGACAAGACAATGAGCAGTTC				0.0	0.0	0.0	1.10061e+12	0.0	0.0
TRBV21-1	TRBJ1-2	ASSKGTFRPAT	GCCAGCAGCAAAGGTACCTTCCGGCCGGCTACACC				0.0	0.0	2.4299e+12	0.0	0.0	0.0
TRBV21-1	TRBJ1-5	ASSKVRCRGLAISPS	GCCAGCAGCAAAGTCCGTTGTCGGGGATTAGCAATCAGCCCCAGCAT				1.21647e+12	0.0	8.81922e+11	0.0	0.0	0.0
TRBV21-1	TRBJ2-7	ASSKVYSGQGHEVYEQY	GCCAGCAGCAAAGTCTACTCGGGACAGGGCCATGAGGTCTACGAGCAGTAC				0.0	0.0	0.0	3.04655e+11	0.0	0.0
TRBV21-1	TRBJ1-6	ASSKVPTPGKAI*PLH	GCCAGCAGCAAAGTGCCCACCCCCGGGAAGGCAATTTAGCCCCTCCAC				0.0	0.0	0.0	1.52835e+12	0.0	0.0
TRBV21-1	TRBJ1-6	ASSKVPTPGRQFSPS	GCCAGCAGCAAAGTGCCCACCCCGGGAAGGCAATTTAGCCCCTCCAC				0.0	0.0	0.0	4.73382e+10	0.0	0.0
TRBV21-1	TRBJ1-2	ASSKVIMGQGASGYT	GCCAGCAGCAAAGTTATTATGGGACAGGGGGCGAGTGGCTACACC				0.0	0.0	1.07362e+12	0.0	0.0	0.0
TRBV27	TRBJ1-2	ASSKSMGYYGYT	GCCAGCAGCAAATCAATGGGGTACTATGGCTACACC				0.0	0.0	0.0	3.77353e+12	0.0	0.0
TRBV21-1	TRBJ1-2	ASSKSARGRTMAT	GCCAGCAGCAAATCGGCCAGGGGTAGAACTATGGCTACACC				0.0	0.0	0.0	6.55633e+11	0.0	0.0
TRBV7-9	TRBJ2-3	ASSKSGLAGGTDTQY	GCCAGCAGCAAATCGGGACTAGCGGGAGGAACCGATACGCAGTAT				0.0	0.0	0.0	0.0020607311275896716	0.0	0.0
TRBV21-1	TRBJ2-7	ASSKSQVGIGTSAPSS	GCCAGCAGCAAATCTCAAGTTGGGATTGGGACTAGCGCGCCGAGCAGTAC				0.0	0.0	1.53635e+11	0.0	0.0	0.0
TRBV21-1	TRBJ2-1	ASSKCSRDRVPMSS	GCCAGCAGCAAATGCTCTCGGGACAGGGTTCCAATGAGCAGTTC				0.0	0.0	9.80166e+09	0.0	0.0	0.0
TRBV6-1	TRBJ2-2	ASSNTLAGGPGELF	GCCAGCAGCAACACACTAGCGGGAGGGCCCGGGGAGCTGTTT				0.0	0.0	0.0	3.72281e+11	0.0	0.0
TRBV21-1	TRBJ2-1	ASSNRVYEQF	GCCAGCAGCAACAGGGTTTACGAGCAGTTC				3.60401e+11	0.0	0.0	0.0	0.0	0.0
TRBV4-1	TRBJ1-4	ASSNIQRGNEKLF	GCCAGCAGCAACATCCAGCGGGGTAATGAAAAACTGTTT				0.0	0.0	0.0	1.48777e+11	0.0	0.0
TRBV7-2	TRBJ1-5	ASSNRQADNQPQH	GCCAGCAGCAACCGACAGGCTGACAATCAGCCCCAGCAT				0.0	0.0	0.0	3.82256e+12	0.0	0.0
TRBV7-2	TRBJ1-5	ASSNRGNQPQH	GCCAGCAGCAACCGAGGCAATCAGCCCCAGCAT				0.0	0.0	0.0	2.91806e+11	0.0	0.0
TRBV21-1	TRBJ2-4	ASSNEGGPHTFS	GCCAGCAGCAACGAGGGAGGCCCCCATACATTCAGTAC				0.0	0.0	0.0	7.70936e+10	0.0	0.0
TRBV21-1	TRBJ2-4	ASSNEGGPPYIQY	GCCAGCAGCAACGAGGGAGGCCCCCCATACATTCAGTAC				0.0	0.0	0.0	3.7786e+12	0.0	0.0
TRBV6-1	TRBJ2-1	ASSNELAGGGNEQF	GCCAGCAGCAACGAGTTAGCGGGGGGAGGGAATGAGCAGTTC				0.0	0.0	0.0	4.75072e+10	0.0	0.0
TRBV6-1	TRBJ2-3	ASSNGQTTDTQY	GCCAGCAGCAACGGACAGACCACAGATACGCAGTAT				0.0	0.0	0.0	1.50806e+12	0.0	0.0
TRBV4-2	TRBJ2-1	ASSNGWAASVDEQF	GCCAGCAGCAACGGGTGGGCCGCTTCGGTCGATGAGCAGTTC				0.0	0.0	9.61247e+11	0.0	0.0	0.0
TRBV27	TRBJ2-1	ASSNSLWAGGLNEQF	GCCAGCAGCAACTCCCTGTGGGCGGGAGGACTGAATGAGCAGTTC				0.0	0.0	2.9405e+11	0.0	0.0	0.0
TRBV21-1	TRBJ2-5	ASSNFPGNH*RDPV	GCCAGCAGCAACTTTCCCGGGAATCATTAAAGGGACCCAGTAC				0.0	0.0	0.0	4.22324e+11	0.0	0.0
TRBV5-6	TRBJ1-2	ASSKTGLDGYT	GCCAGCAGCAAGACAGGGTTGGATGGCTACACC				0.0	0.0	0.0	1.30011e+12	0.0	0.0
TRBV21-1	TRBJ1-2	ASSKPTGVHYGYT	GCCAGCAGCAAGCCGACAGGGGTGCACTATGGCTACACC				0.0	0.0	0.0	3.83439e+11	0.0	0.0
TRBV6-2	TRBJ1-4	ASSKRDGKGSEKLF	GCCAGCAGCAAGCGGGACGGCAAGGGGAGTGAAAAACTGTTT				0.0	0.0	0.0	2.31619e+11	0.0	0.0
TRBV21-1	TRBJ2-7	ASSKALRTERSTSS	GCCAGCAGCAAGGCCCTAAGGACCGAAAGATCTACGAGCAGTAC				0.0	0.0	0.0	2.95187e+12	0.0	0.0
TRBV7-2	TRBJ2-7	ASSKGHYYEQY	GCCAGCAGCAAGGGACATTACTACGAGCAGTAC				0.0	0.0	0.0	2.74899e+12	0.0	0.0
TRBV7-9	TRBJ1-1	ASSNTRQVWTEAF	GCCAGCAGCAATACACGACAGGTTTGGACTGAAGCTTTC				0.0	0.0	0.0	2.22489e+11	0.0	0.0
TRBV7-2	TRBJ2-2	ASSNRGGLAEAPETPGSC	GCCAGCAGCAATCGCGGGGGGCTAGCGGAGGCCCCGGAAACACCGGGGAGCTGTTT				0.0	0.0	0.0	7.84461e+10	0.0	0.0
TRBV7-2	TRBJ2-2	ASSNRGGASGGPGNTGELF	GCCAGCAGCAATCGCGGGGGGGCTAGCGGAGGCCCCGGAAACACCGGGGAGCTGTTT				0.0	0.0	0.0	4.64928e+10	0.0	0.0
TRBV5-6	TRBJ2-2	ASSTKDRDTGELF	GCCAGCAGCACAAAGGACAGGGACACCGGGGAGCTGTTT				0.0	0.0	0.0	2.31619e+11	0.0	0.0
TRBV9	TRBJ1-4	ASSTTGATNEKLF	GCCAGCAGCACAACAGGAGCAACTAATGAAAAACTGTTT				0.0	0.0	0.0	2.70504e+09	0.0	0.0
TRBV11-2	TRBJ1-1	ASSTRTRTLKL	GCCAGCAGCACAAGGACCAGAACACTGAAGCTTTC				0.0	0.0	0.0	1.6805e+11	0.0	0.0
TRBV9	TRBJ2-5	ASSTQGWETQY	GCCAGCAGCACACAGGGGTGGGAGACCCAGTAC				0.0	0.0	0.0	1.23417e+10	0.0	0.0
TRBV5-4	TRBJ1-4	ASSTPGTGLF	GCCAGCAGCACACCCGGGACAGGCCTGTTT				0.0	0.0	0.0	1.58921e+11	0.0	0.0
TRBV9	TRBJ2-1	ASSTRTSGYNEQF	GCCAGCAGCACACGGACTAGCGGATACAATGAGCAGTTC				0.0	0.0	0.0	1.80899e+11	0.0	0.0
TRBV11-3	TRBJ2-1	ASSTRGRDEQF	GCCAGCAGCACACGTGGACGGGATGAGCAGTTC				0.0	0.0	0.0	9.99173e+08	0.0	0.0
TRBV5-1	TRBJ1-3	ASSTGGAGNTIY	GCCAGCAGCACAGGGGGCGCGGGAAACACCATATAT				0.0	0.0	0.0	2.68813e+10	0.0	0.0
TRBV6-1	TRBJ2-3	ASSTGGVADTQY	GCCAGCAGCACAGGGGGCGTCGCAGATACGCAGTAT				0.0	0.0	0.0	3.1277e+12	0.0	0.0
TRBV9	TRBJ1-1	ASSTGVGVNEAF	GCCAGCAGCACAGGGGTCGGGGTAAATGAAGCTTTC				0.0	0.0	0.0	0.0	0.0	0.002053388090349076
TRBV6-1	TRBJ1-4	ASSTQNEKLF	GCCAGCAGCACCCAAAATGAAAAACTGTTT				0.0	0.0	0.0	2.01187e+11	0.0	0.0
TRBV5-6	TRBJ1-1	ASSTRQGSTEAF	GCCAGCAGCACCCGACAGGGGAGCACTGAAGCTTTC				0.0	0.0	0.0	2.8572e+10	0.0	0.0
TRBV9	TRBJ1-1	ASSTRPQSEAF	GCCAGCAGCACCCGACCGCAAAGTGAAGCTTTC				0.0	0.0	0.0	7.26979e+09	0.0	0.0
TRBV9	TRBJ1-2	ASSTRTGDYGYT	GCCAGCAGCACCCGGACAGGGGACTATGGCTACACC				0.0	0.0	0.0	9.28166e+10	0.0	0.0
TRBV7-2	TRBJ1-5	ASSTRTGGDQPS	GCCAGCAGCACCCGGACAGGGGGCGATCAGCCCAGCA				0.0	0.0	0.0	1.65684e+10	0.0	0.0
TRBV7-2	TRBJ1-5	ASSTRTGGDQPQH	GCCAGCAGCACCCGGACAGGGGGCGATCAGCCCCAGCAT				0.0	0.0	0.0	6.47518e+11	0.0	0.0
TRBV11-2	TRBJ2-1	ASSTREANEQF	GCCAGCAGCACCCGGGAGGCCAATGAGCAGTTC				0.0	0.0	0.0	5.30864e+10	0.0	0.0
TRBV7-2	TRBJ2-7	ASSTRAGYSYEQY	GCCAGCAGCACCCGGGCGGGGTACTCCTACGAGCAGTAC				0.0	0.0	2.62138e+11	0.0	0.0	0.0
TRBV11-2	TRBJ2-1	ASSTRGTRGNEQF	GCCAGCAGCACCCGGGGAACGCGGGGGAATGAGCAGTTC				0.0	0.0	0.0	3.55036e+09	0.0	0.0
TRBV21-1	TRBJ2-3	ASSTRSGRDRYAV	GCCAGCAGCACCCGTAGCGGGAGGGACAGATACGCAGTAT				0.0	0.0	1.24686e+12	0.0	0.006650456690162946	0.0
TRBV7-9	TRBJ2-7	ASSTDSYEQY	GCCAGCAGCACCGACAGCTACGAGCAGTAC				0.0	0.0	4.87804e+10	0.0	0.0	0.0
TRBV7-8	TRBJ2-5	ASSTDNGEREKRPS	GCCAGCAGCACCGATAACGGGGAGAGGGAAAAGAGACCCAGTAC				0.0	0.0	0.0	2.37198e+12	0.0	0.0
TRBV5-5	TRBJ1-1	ASSTGTGGVNTEAF	GCCAGCAGCACCGGGACAGGGGGCGTGAACACTGAAGCTTTC				0.0	0.0	0.0	5.37626e+10	0.0	0.0
TRBV27	TRBJ2-7	ASSTGTGSDEQY	GCCAGCAGCACCGGGACAGGGTCGGACGAGCAGTAC				0.0	0.0	0.002654655448699684	0.0	0.0	0.0
TRBV7-9	TRBJ1-6	ASSTGTGFWNSPLH	GCCAGCAGCACCGGGACAGGGTTCTGGAATTCACCCCTCCAC				0.0	0.0	0.0	2.64079e+11	0.0	0.0
TRBV21-1	TRBJ2-3	ASST*EGLAQIRS	GCCAGCAGCACCTAGGAGGGGCTAGCACAGATACGCAGTAT				0.0	0.0	1.31525e+12	0.0	0.0	0.0
TRBV21-1	TRBJ2-2	ASSTCGGRSCNTGELF	GCCAGCAGCACCTGCGGCGGGAGGAGCTGTAACACCGGGGAGCTGTTT				0.0	0.0	0.0	3.51317e+12	0.0	0.0
TRBV2	TRBJ1-2	ASSTLLQGLNYGYT	GCCAGCAGCACCTTATTACAGGGCCTTAACTATGGCTACACC				0.0	0.0	0.0	5.90036e+10	0.0	0.0
TRBV5-4	TRBJ2-3	ASSTTSSDTQY	GCCAGCAGCACGACTAGTTCAGATACGCAGTAT				0.0	0.0	0.0	8.82518e+10	0.0	0.0
TRBV11-2	TRBJ2-3	ASSTPGATEDTQY	GCCAGCAGCACGCCCGGGGCAACCGAAGATACGCAGTAT				0.0	0.0	0.0	4.22662e+09	0.0	0.0
TRBV7-2	TRBJ1-1	ASSTDSRGTEAF	GCCAGCAGCACGGACAGCCGTGGCACTGAAGCTTTC				0.0	0.0	0.0	2.56809e+12	0.0	0.0
TRBV7-9	TRBJ1-1	ASSTGTLKL	GCCAGCAGCACGGGAACACTGAAGCTTTC				0.0	0.0	0.0	2.34493e+12	0.0	0.0
TRBV21-1	TRBJ1-6	ASSTGQG*SPLH	GCCAGCAGCACGGGACAGGGTTAATCACCCCTCCAC				0.0	0.0	0.0	2.49709e+11	0.0	0.0
TRBV7-9	TRBJ2-1	ASSTGQYNEQF	GCCAGCAGCACGGGACAGTACAATGAGCAGTTC				0.0	0.0	0.0	3.2004e+12	0.0	0.0
TRBV7-2	TRBJ2-1	ASSTGPNNEQF	GCCAGCAGCACGGGACCGAACAATGAGCAGTTC				0.0	0.0	0.0	1.08032e+12	0.0	0.0
TRBV5-4	TRBJ2-6	ASSTGLSLSGANVLT	GCCAGCAGCACGGGACTCTCACTCTCTGGGGCCAACGTCCTGACT				0.0	0.0	2.27946e+10	0.0	0.0	0.0
TRBV7-2	TRBJ2-1	ASSTGSSSYNEQF	GCCAGCAGCACGGGATCAAGCTCCTACAATGAGCAGTTC				0.0	0.0	0.0	0.0	0.0	0.013221393358112616
TRBV5-6	TRBJ1-2	ASSTGSNFGYT	GCCAGCAGCACGGGATCTAATTTTGGCTACACC				0.0	0.0	0.0	2.19784e+10	0.0	0.0
TRBV21-1	TRBJ1-2	ASSTGTAANYGYT	GCCAGCAGCACGGGGACAGCGGCTAACTATGGCTACACC				0.0	0.0	0.0	3.63151e+11	0.0	0.0
TRBV5-1	TRBJ2-2	ASSTGRSDRTPGSC	GCCAGCAGCACGGGGAGGAGCGACCGAACACCGGGGAGCTGTTT				0.0	0.0	0.0	1.99496e+11	0.0	0.0
TRBV7-4	TRBJ2-1	ASST*RADTTMSS	GCCAGCAGCACGTAGCGAGCTGATACTACAATGAGCAGTTC				0.0	0.0	0.0	2.27899e+11	0.0	0.0
TRBV21-1	TRBJ2-3	ASSTYAGG*EIRS	GCCAGCAGCACGTATGCAGGGGGTTAGGAGATACGCAGTAT				0.0	0.0	0.0	3.76845e+12	0.0	0.0
TRBV21-1	TRBJ2-3	ASSTYAGVRRYAV	GCCAGCAGCACGTATGCAGGGGTTAGGAGATACGCAGTAT				0.0	0.0	0.0	8.62231e+10	0.0	0.0
TRBV7-8	TRBJ2-1	ASSTSQGGEQF	GCCAGCAGCACGTCACAGGGTGGCGAGCAGTTC				0.0	0.0	9.09503e+10	0.0	0.0	0.0
TRBV7-9	TRBJ2-1	ASSTTSGTHPHEQF	GCCAGCAGCACTACTAGCGGCACCCACCCCCATGAGCAGTTC				0.0	0.0	8.50237e+10	0.0	0.0	0.0
TRBV3-1	TRBJ2-1	ASSTTSVKNNEQF	GCCAGCAGCACTACTAGCGTAAAAAACAATGAGCAGTTC				0.0	0.0	0.0	0.0	3.6386e+09	0.0
TRBV21-1	TRBJ2-7	ASSTPAHPERRAPTSS	GCCAGCAGCACTCCAGCCCACCCCGAGCGTCGAGCTCCTACGAGCAGTAC				0.0	0.0	3.14565e+11	0.0	0.0	0.0
TRBV5-4	TRBJ2-1	ASSTRGGPVGEQF	GCCAGCAGCACTCGGGGCGGACCAGTGGGTGAGCAGTTC				0.0	0.0	0.0	2.78957e+11	0.0	0.0
TRBV7-2	TRBJ1-4	ASSTRGSNEKLF	GCCAGCAGCACTCGTGGGAGTAATGAAAAACTGTTT				0.0	0.0	0.0	1.22403e+11	0.0	0.0
TRBV7-9	TRBJ1-2	ASSTLDSLYGYT	GCCAGCAGCACTCTGGACAGCCTCTATGGCTACACC				0.0	0.0	0.0	3.14292e+12	0.0	0.0
TRBV5-6	TRBJ2-2	ASSRNTGGNTGELF	GCCAGCAGCAGAAACACAGGGGGGAATACCGGGGAGCTGTTT				0.0	0.0	0.0	5.91727e+09	0.0	0.0
TRBV6-4	TRBJ2-5	ASSRTYQETQY	GCCAGCAGCAGAACATACCAAGAGACCCAGTAC				0.0	0.0	0.0	1.22572e+11	0.0	0.0
TRBV11-2	TRBJ2-2	ASSRTGTGPPGSC	GCCAGCAGCAGAACCGGGACAGGGCCACCGGGGAGCTGTTT				0.0	0.0	0.0	8.55468e+10	0.0	0.0
TRBV11-2	TRBJ2-2	ASSRTGTGATGELF	GCCAGCAGCAGAACCGGGACAGGGGCCACCGGGGAGCTGTTT				0.0	0.0	0.0	1.74475e+12	0.0	0.0
TRBV7-9	TRBJ2-6	ASSRSFGGSLPLGPTS*	GCCAGCAGCAGAAGCTTCGGGGGCAGCCTCCCTCTGGGGCCAACGTCCTGACT				0.0	0.0	0.0	2.45144e+10	0.0	0.0
TRBV7-9	TRBJ2-6	ASSRSFGGQPPSGANVLT	GCCAGCAGCAGAAGCTTCGGGGGGCAGCCTCCCTCTGGGGCCAACGTCCTGACT				0.0	0.0	0.0	2.67122e+10	0.0	0.0
TRBV6-4	TRBJ2-1	ASSRLAGQTIWVSVSS	GCCAGCAGCAGACTAGCGGGACAAACGATCTGGGTTTCGGTGAGCAGTTC				0.0	0.0	7.24867e+10	0.0	0.0	0.0
TRBV7-2	TRBJ2-3	ASSRLAGGPLTDTQY	GCCAGCAGCAGACTAGCGGGAGGGCCCTTAACAGATACGCAGTAT				0.0	0.0	6.74719e+10	0.0	0.0	0.0
TRBV7-8	TRBJ1-1	ASSRGQGMNTEAF	GCCAGCAGCAGAGGACAGGGTATGAACACTGAAGCTTTC				0.0	0.0	0.0	1.37619e+12	0.0	0.0
TRBV5-1	TRBJ1-5	ASSRGNTTVAISPS	GCCAGCAGCAGAGGGAACACGACGGTAGCAATCAGCCCCAGCAT				0.0	0.0	0.0	9.1295e+10	0.0	0.0
TRBV7-2	TRBJ1-2	ASSRGVGGYT	GCCAGCAGCAGAGGGGTTGGCGGCTACACC				0.0	0.0	0.0	2.78788e+11	0.0	0.0
TRBV5-1	TRBJ2-5	ASSRSGGSEETQY	GCCAGCAGCAGATCAGGGGGCTCGGAGGAGACCCAGTAC				0.0	0.0	4.39935e+09	0.0	0.0	0.0
TRBV7-9	TRBJ2-7	ASSSLMLGGGGEQY	GCCAGCAGCAGCCTGATGTTGGGGGGCGGCGGCGAGCAGTAC				0.0	0.0	0.0	1.48777e+11	0.0	0.0
TRBV12-3	TRBJ2-2	ASSRTSGKGGELF	GCCAGCAGCAGGACTAGCGGGAAGGGCGGGGAGCTGTTT				0.0	0.0	0.0	4.78453e+10	0.0	0.0
TRBV5-1	TRBJ2-7	ASSRTSGPSYEQY	GCCAGCAGCAGGACTAGCGGGCCCTCCTACGAGCAGTAC				7.20801e+11	0.0	0.0	0.0	0.0	0.0
TRBV7-8	TRBJ2-1	ASSRTRGYNEQF	GCCAGCAGCAGGACTAGGGGCTACAATGAGCAGTTC				0.0	0.0	0.0	5.07194e+09	0.0	0.0
TRBV5-1	TRBJ2-1	ASSRQLARDSYNEQF	GCCAGCAGCAGGCAGCTAGCCCGGGACTCCTACAATGAGCAGTTC				0.0	0.0	0.0	6.0018e+10	0.0	0.0
TRBV4-1	TRBJ1-4	ASSRPEGNEKLF	GCCAGCAGCAGGCCCGAGGGTAATGAAAAACTGTTT				0.0	0.0	0.0	3.02626e+11	0.0	0.0
TRBV4-1	TRBJ2-3	ASSRRTGVLTDTQY	GCCAGCAGCAGGCGGACAGGGGTATTAACAGATACGCAGTAT				0.0	0.0	0.0	8.47015e+10	0.0	0.0
TRBV7-8	TRBJ2-2	ASSRDTNTGELF	GCCAGCAGCAGGGACACGAACACCGGGGAGCTGTTT				0.0	0.0	8.68473e+10	0.0	0.0	0.0
TRBV11-2	TRBJ1-5	ASSRGQGGYQPQH	GCCAGCAGCAGGGGACAGGGGGGTTATCAGCCCCAGCAT				0.0	0.0	0.0	1.57907e+12	0.0	0.0
TRBV7-3	TRBJ2-2	ASSRGTGELF	GCCAGCAGCAGGGGCACCGGGGAGCTGTTT				0.0	0.0	5.40231e+10	0.0	0.0	0.0
TRBV2	TRBJ2-7	ASSRGRDEQY	GCCAGCAGCAGGGGGCGAGACGAGCAGTAC				0.0	0.0	0.0	9.68741e+10	0.0	0.0
TRBV6-2	TRBJ2-1	ASSSTGQALYNEQF	GCCAGCAGCAGTACCGGACAGGCGCTGTACAATGAGCAGTTC				0.0	0.0	0.0	0.0019581087800265465	0.0	0.0
TRBV10-2	TRBJ2-2	ASSSRFLGGTGELF	GCCAGCAGCAGTAGGTTCCTCGGGGGCACCGGGGAGCTGTTT				0.0	0.0	6.08615e+10	0.0	0.0	0.0
TRBV7-2	TRBJ2-3	ASSSADTDTQY	GCCAGCAGCAGTGCAGACACAGATACGCAGTAT				0.0	0.0	0.0	1.83435e+12	0.0	0.0
TRBV21-1	TRBJ2-5	ASSSA*PR*RDPV	GCCAGCAGCAGTGCTTGACCGCGCTAAAGAGACCCAGTAC				0.0	0.0	7.40823e+06	0.0	0.0	0.0
TRBV11-2	TRBJ1-2	ASSINRANYGYT	GCCAGCAGCATAAACAGGGCTAACTATGGCTACACC				0.0	0.0	0.0	6.43968e+11	0.0	0.0
TRBV5-5	TRBJ2-7	ASSIRQGE*NPTSS	GCCAGCAGCATAAGACAGGGTGAGTAGAATCCTACGAGCAGTAC				0.0	0.0	6.38248e+09	0.0	0.0	0.0
TRBV9	TRBJ1-6	ASSISATGHGSPLH	GCCAGCAGCATAAGTGCCACAGGGCATGGTTCACCCCTCCAC				0.0	0.0	0.0	9.33238e+10	0.0	0.0
TRBV4-2	TRBJ1-2	ASSIMTGDGGYT	GCCAGCAGCATAATGACAGGGGACGGAGGCTACACC				0.0	0.0	0.0	0.0	0.00261706523014619	0.0
TRBV4-2	TRBJ1-2	ASSIMTGDGRLH	GCCAGCAGCATAATGACAGGGGACGGGAGGCTACACC				0.0	0.0	0.0	0.0	3.42938e+11	0.0
TRBV5-1	TRBJ2-1	ASSILAGGPEEQF	GCCAGCAGCATACTAGCGGGAGGGCCGGAAGAGCAGTTC				0.0	0.0	0.0	1.45396e+11	0.0	0.0
TRBV11-2	TRBJ1-5	ASSILRGLLVSPA	GCCAGCAGCATACTCAGGGGGCTTCTGGTCAGCCCAGCA				0.0	0.0	0.0	5.41007e+09	0.0	0.0
TRBV11-2	TRBJ1-5	ASSILRGLLVSPS	GCCAGCAGCATACTCAGGGGGCTTCTGGTCAGCCCCAGCAT				0.0	0.0	0.0	7.64173e+10	0.0	0.0
TRBV7-8	TRBJ1-5	ASSIGRDQPQH	GCCAGCAGCATAGGAAGGGATCAGCCCCAGCAT				0.0	0.0	0.0	2.27392e+12	0.0	0.0
TRBV27	TRBJ2-6	ASSIGRQSGANVLT	GCCAGCAGCATAGGGCGTCAATCTGGGGCCAACGTCCTGACT				0.0	0.0	0.0	8.94353e+10	0.0	0.0
TRBV12-3	TRBJ1-1	ASSISGLGDTEAF	GCCAGCAGCATATCGGGCCTGGGAGACACTGAAGCTTTC				0.0	0.0	3.57875e+11	0.0	0.0	0.0
TRBV11-2	TRBJ2-7	ASSIRGLAGTYEQY	GCCAGCAGCATCAGGGGACTAGCGGGGACCTACGAGCAGTAC				0.0	0.0	2.18828e+10	0.0	0.0	0.0
TRBV7-9	TRBJ1-6	ASSISGRGSSYNSPLH	GCCAGCAGCATCAGTGGTCGGGGGAGCTCCTATAATTCACCCCTCCAC				0.0	0.0	0.0	6.04914e+11	0.0	0.0
TRBV5-4	TRBJ2-3	ASSIIGGLAGLVDTQY	GCCAGCAGCATCATAGGGGGACTAGCGGGATTGGTAGATACGCAGTAT				0.0	0.0	3.80669e+11	0.0	0.0	0.0
TRBV21-1	TRBJ2-7	ASSIARQGPLLRAV	GCCAGCAGCATCGCGCGACAGGGGCCCTTACTACGAGCAGTAC				0.0	0.0	6.57395e+11	0.0	0.0	0.0
TRBV6-1	TRBJ1-2	ASSISDGGGAAT	GCCAGCAGCATCTCCGACGGTGGGGGCGCGGCTACACC				0.0	0.0	6.49645e+10	0.0	0.0	0.0
TRBV6-1	TRBJ1-2	ASSISDGGGRGYT	GCCAGCAGCATCTCCGACGGTGGGGGGCGCGGCTACACC				0.0	0.0	3.36676e+12	0.0	0.0	0.0
TRBV21-1	TRBJ2-1	ASSMTGALQ*AV	GCCAGCAGCATGACAGGGGCCCTACAATGAGCAGTTC				0.0	0.0	0.0	1.13273e+11	0.0	0.0
TRBV21-1	TRBJ2-1	ASSMTGGPTMSS	GCCAGCAGCATGACAGGGGGCCCTACAATGAGCAGTTC				0.0	0.0	0.0	9.73813e+10	0.0	0.0
TRBV7-7	TRBJ2-5	ASSMRPSGKETQY	GCCAGCAGCATGAGGCCTAGCGGGAAGGAGACCCAGTAC				0.0	0.0	0.0	2.51907e+11	0.0	0.0
TRBV11-2	TRBJ1-1	ASSMGQGGISF	GCCAGCAGCATGGGACAGGGTGGTATAAGCTTTC				0.0	0.0	0.0	3.3813e+10	0.0	0.0
TRBV11-2	TRBJ1-5	ASSMGGYGQPQH	GCCAGCAGCATGGGAGGGTACGGTCAGCCCCAGCAT				0.0	0.0	0.0	1787015179147	0.0	0.0
TRBV5-1	TRBJ1-4	ASSIQESEKLF	GCCAGCAGCATTCAGGAGAGCGAAAAACTGTTT				0.0	0.0	0.0	1.60612e+11	0.0	0.0
TRBV21-1	TRBJ2-5	ASSIRGALRPS	GCCAGCAGCATTCGGGGGGCCTTGAGACCCAGTAC				0.0	0.0	1.32208e+11	0.0	0.0	0.0
TRBV5-4	TRBJ2-5	ASSIAGSGETQY	GCCAGCAGCATTGCCGGTAGCGGGGAAACCCAGTAC				0.0	0.0	0.0	1.74982e+12	0.0	0.0
TRBV7-2	TRBJ2-1	ASSIGLVGNEQF	GCCAGCAGCATTGGACTAGTAGGGAATGAGCAGTTC				0.0	0.0	0.0	1.10907e+12	0.0	0.0
TRBV7-3	TRBJ2-7	ASSIYRERAV	GCCAGCAGCATTTACAGGGAACGAGCAGTAC				0.0	0.0	0.0	1.4641e+12	0.0	0.0
TRBV21-1	TRBJ1-5	ASSICKRPAGADF*PQH	GCCAGCAGCATTTGCAAGAGGCCCGCCGGGGCCGACTTTTAGCCCCAGCAT				0.0	0.0	0.0	5.79892e+10	0.0	0.0
TRBV21-1	TRBJ1-5	ASSICKRPAGGRLLAPA	GCCAGCAGCATTTGCAAGAGGCCCGCCGGGGGCCGACTTTTAGCCCCAGCAT				0.0	0.0	0.0	4.84371e+11	0.0	0.0
TRBV4-1	TRBJ2-1	ASSQKPTGPENNEQF	GCCAGCAGCCAAAAACCGACAGGTCCTGAAAACAATGAGCAGTTC				0.0	0.0	3.87508e+09	0.0	0.0	0.0
TRBV14	TRBJ1-4	ASSQNRGSNEKLF	GCCAGCAGCCAAAACAGGGGATCTAATGAAAAACTGTTT				0.0	0.0	0.0	4.56475e+09	0.0	0.0
TRBV4-1	TRBJ2-1	ASSQNRQVLKTMSS	GCCAGCAGCCAAAACCGACAGGTCCTGAAAACAATGAGCAGTTC				0.0	0.0	6.83837e+08	0.0	0.0	0.0
TRBV4-1	TRBJ2-7	ASSQNVQGGSYEQY	GCCAGCAGCCAAAACGTCCAGGGAGGGTCCTACGAGCAGTAC				0.0	0.0	0.0	1.72784e+12	0.0	0.0
TRBV3-1	TRBJ1-2	ASSQNFRLGSGYGYT	GCCAGCAGCCAAAATTTCCGCTTGGGTTCGGGCTATGGCTACACC				0.0	0.0	0.0	1.01439e+09	0.0	0.0
TRBV7-2	TRBJ1-6	ASSQTHWGIHPS	GCCAGCAGCCAAACCCACTGGGGAATTCACCCCTCCAC				0.0	0.0	0.0	1.86648e+12	0.0	0.0
TRBV7-2	TRBJ1-6	ASSQTHWGNSPLH	GCCAGCAGCCAAACCCACTGGGGGAATTCACCCCTCCAC				0.0	0.0	0.0	8.53777e+11	0.0	0.0
TRBV14	TRBJ2-7	ASSQTD*RGPLRAV	GCCAGCAGCCAAACCGACTAGCGGGGCCCCCTACGAGCAGTAC				0.0	0.0	0.0	1.57737e+12	0.0	0.0
TRBV14	TRBJ2-7	ASSQTD*RGPYEQY	GCCAGCAGCCAAACCGACTAGCGGGGCCCCTACGAGCAGTAC				0.0	0.0	0.0	7.50648e+10	0.0	0.0
TRBV4-2	TRBJ1-1	ASSQTTGENTEAF	GCCAGCAGCCAAACGACAGGGGAGAACACTGAAGCTTTC				0.0	0.0	0.0	2.49709e+11	0.0	0.0
TRBV7-2	TRBJ2-7	ASSQTTSRYEQY	GCCAGCAGCCAAACGACTAGCCGATACGAGCAGTAC				0.0	0.0	0.0	1.41676e+12	0.0	0.0
TRBV4-2	TRBJ1-1	ASSQTDRDQLRAF	GCCAGCAGCCAAACGGACAGGGATCAACTCAGGGCTTTC				0.0	0.0	0.0	1.15471e+12	0.0	0.0
TRBV4-3	TRBJ1-2	ASSQTIGGQGPPWGYGYT	GCCAGCAGCCAAACTATTGGGGGACAGGGGCCGCCTTGGGGCTATGGCTACACC				0.0	0.0	4.46774e+11	0.0	0.0	0.0
TRBV7-2	TRBJ1-1	ASSQRSGGTEAF	GCCAGCAGCCAAAGATCGGGAGGCACTGAAGCTTTC				0.0	0.0	0.0	9.50482e+11	0.0	0.0
TRBV6-2	TRBJ1-4	ASSQSAGTAIGKLF	GCCAGCAGCCAAAGCGCCGGGACAGCCATAGGAAAACTGTTT				0.0	0.0	0.0	3.29676e+10	0.0	0.0
TRBV14	TRBJ1-6	ASSQRTGLSSPLH	GCCAGCAGCCAAAGGACAGGGCTTAGCTCACCCCTCCAC				0.0	0.0	0.0	2.51568e+12	0.0	0.0
TRBV4-3	TRBJ1-2	ASSQRIDGAGDGYT	GCCAGCAGCCAAAGGATAGATGGGGCAGGGGATGGCTACACC				0.0	0.0	0.0	0.0011007810625757938	0.0	0.0
TRBV14	TRBJ1-2	ASSQSASFYGYT	GCCAGCAGCCAAAGTGCGAGCTTCTATGGCTACACC				0.0	0.0	0.0	1.40831e+12	0.0	0.0
TRBV14	TRBJ2-5	ASSQIN*RECETQY	GCCAGCAGCCAAATAAACTAGCGGGAGTGTGAGACCCAGTAC				0.0	0.0	5.83541e+10	0.0	0.0	0.0
TRBV28	TRBJ1-3	ASSQISSGNTIY	GCCAGCAGCCAAATAAGCTCTGGAAACACCATATAT				0.0	0.0	1.61613e+12	0.0	0.0	0.0
TRBV3-1	TRBJ2-1	ASSQIHREQF	GCCAGCAGCCAAATACACAGGGAGCAGTTC				0.0	0.0	0.0	2.36691e+10	0.0	0.0
TRBV7-2	TRBJ1-4	ASSQIPQGRNEKLF	GCCAGCAGCCAAATACCACAGGGCAGGAATGAAAAACTGTTT				0.0	0.0	0.0	0.0	0.0029954799453845685	0.0
TRBV4-3	TRBJ1-5	ASSQISPQH	GCCAGCAGCCAAATCAGCCCCCAGCAT				0.0	0.0	2.27946e+10	0.0	0.0	0.0
TRBV4-3	TRBJ2-5	ASSQIRGETQY	GCCAGCAGCCAAATCAGGGGAGAGACCCAGTAC				0.0010730315046407252	0.0	0.02061084884693675	0.0	4.35723e+10	0.0
TRBV4-3	TRBJ2-3	ASSQIRGETQYFGPSPEDSSIYLCSVALISYTQY	GCCAGCAGCCAAATCAGGGGAGAGACCCAGTACTTCGGGCCGAGCCCTGAAGACAGCAGCATATATCTCTGCAGCGTTGCCCTTATCAGCTATACGCAGTAT				0.0	0.0	7.52221e+09	0.0	0.0	0.0
TRBV4-3	TRBJ1-1	ASSQIRGGSTEAF	GCCAGCAGCCAAATCCGGGGGGGAAGCACTGAAGCTTTC				0.0	0.0	5.0376e+08	0.0	0.0	0.0
TRBV2	TRBJ1-6	ASSQMDSSYNSPLH	GCCAGCAGCCAAATGGACTCATCGTATAATTCACCCCTCCAC				0.0	0.0	0.0	2.44975e+11	0.0	0.0
TRBV4-2	TRBJ2-7	ASSQIHRDTSS	GCCAGCAGCCAAATTCACAGGGATACGAGCAGTAC				0.0	0.0	0.0	7.5741e+10	0.0	0.0
TRBV5-1	TRBJ1-3	ASSQQDVPSGNTIY	GCCAGCAGCCAACAAGACGTGCCCTCTGGAAACACCATATAT				0.0	0.0	0.0	6.32302e+09	0.0	0.0
TRBV4-2	TRBJ1-4	ASSQQDFRNNEKLF	GCCAGCAGCCAACAGGATTTCCGGAATAATGAAAAACTGTTT				0.0	0.0	0.0	2.53597e+10	0.0	0.0
TRBV14	TRBJ1-5	ASSQQGDAAISPS	GCCAGCAGCCAACAGGGTGACGCAGCAATCAGCCCCAGCAT				0.0	0.0	2.27946e+10	0.0	0.0	0.0
TRBV11-3	TRBJ1-4	ASSQQGWDEKLF	GCCAGCAGCCAACAGGGTTGGGATGAAAAACTGTTT				0.0	0.0	0.0	1.41507e+11	0.0	0.0
TRBV7-9	TRBJ1-1	ASSQQGFEAF	GCCAGCAGCCAACAGGGTTTTGAAGCTTTC				0.0	0.0	0.0	1.10399e+12	0.0	0.0
TRBV14	TRBJ2-2	ASSQPQVLAGA*PPGELF	GCCAGCAGCCAACCCCAGGTACTAGCGGGAGCGTGACCGCCCGGGGAGCTGTTT				0.0	0.0	0.0	2.0795e+11	0.0	0.0
TRBV4-2	TRBJ2-1	ASSQPPQTDEQF	GCCAGCAGCCAACCCCCGCAGACAGATGAGCAGTTC				0.0	0.0	0.0	7.84461e+10	0.0	0.0
TRBV4-1	TRBJ1-1	ASSQPGQGATEAF	GCCAGCAGCCAACCCGGACAGGGGGCAACTGAAGCTTTC				0.0	0.0	0.0	1.66867e+11	0.0	0.0
TRBV3-1	TRBJ2-1	ASSQPGFAEQF	GCCAGCAGCCAACCCGGATTTGCGGAGCAGTTC				0.0	0.0	0.0	0.0	0.0	2.3393e+12
TRBV4-3	TRBJ2-5	ASSQPSGDPRDPV	GCCAGCAGCCAACCCTCAGGGGACCCAAGAGACCCAGTAC				0.0	0.0	3.57875e+11	0.0	0.0	0.0
TRBV4-1	TRBJ1-1	ASSQPGRSWT	GCCAGCAGCCAACCGGGACGGTCCTGGACT				5.44686e+11	0.0	0.0	0.0	0.0	0.0
TRBV3-1	TRBJ2-3	ASSQRARGDTQY	GCCAGCAGCCAACGAGCCAGGGGAGATACGCAGTAT				0.0	0.0	0.0	1.18345e+10	0.0	0.0
TRBV4-2	TRBJ2-1	ASSQRGTGFNEQF	GCCAGCAGCCAACGCGGGACAGGATTTAATGAGCAGTTC				0.0	0.0	0.0	0.0	0.0015736958109672952	0.0
TRBV3-1	TRBJ2-1	ASSQRGQGYNEQF	GCCAGCAGCCAACGGGGACAGGGGTACAATGAGCAGTTC				0.0	0.0	0.0	3.21223e+10	0.0	0.0
TRBV4-3	TRBJ1-2	ASSQRGSYGYT	GCCAGCAGCCAACGGGGTTCCTATGGCTACACC				0.0	0.0	0.0	1.39309e+12	0.0	0.0
TRBV7-6	TRBJ2-2	ASSQRLGVRGSGELF	GCCAGCAGCCAACGTTTAGGGGTTAGGGGTAGCGGGGAGCTGTTT				0.0	0.0	0.0	0.0	0.0	0.01546539131338861
TRBV14	TRBJ1-1	ASSQLRQTGGTEAF	GCCAGCAGCCAACTAAGACAGACAGGAGGCACTGAAGCTTTC				0.0	0.0	0.0	1.85126e+11	0.0	0.0
TRBV4-3	TRBJ2-1	ASSQLAGSSNEQF	GCCAGCAGCCAACTAGCGGGGAGTTCCAATGAGCAGTTC				0.0	0.0	5.24275e+09	0.0	0.0	0.0
TRBV14	TRBJ2-3	ASSQLVGSADTQY	GCCAGCAGCCAACTGGTGGGGAGCGCAGATACGCAGTAT				0.0	0.0	0.0	1.0854e+12	0.0	0.0
TRBV4-2	TRBJ1-2	ASSQLQGQSGYT	GCCAGCAGCCAACTTCAAGGACAGAGTGGCTACACC				0.0	0.0	3.7839e+10	0.0	0.0	0.0
TRBV14	TRBJ2-5	ASSQLETQY	GCCAGCAGCCAACTTGAGACCCAGTAC				0.0	0.0	0.0	9.01116e+10	0.0	0.0
TRBV4-2	TRBJ1-2	ASSQETGAGYT	GCCAGCAGCCAAGAAACAGGGGCCGGCTACACC				0.0	0.0	0.0	0.0	0.0	1.9061e+12
TRBV4-2	TRBJ2-5	ASSQETEGWETQY	GCCAGCAGCCAAGAAACGGAAGGGTGGGAGACCCAGTAC				0.0	0.0	0.0	5.44389e+11	0.0	0.0
TRBV4-2	TRBJ1-1	ASSQERATEAF	GCCAGCAGCCAAGAAAGGGCCACTGAAGCTTTC				0.0	0.0	0.0	2.43115e+12	0.0	0.0
TRBV4-3	TRBJ1-6	ASSQERGQGSPLH	GCCAGCAGCCAAGAAAGGGGGCAGGGTTCACCCCTCCAC				0.0	0.0	0.0	1.36943e+12	0.0	0.0
TRBV14	TRBJ1-3	ASSQEIGYSGNTIY	GCCAGCAGCCAAGAAATCGGGTACTCTGGAAACACCATATAT				0.0	0.0	1.59562e+09	0.0	0.0	0.0
TRBV3-1	TRBJ1-1	ASSQEPGGTEAF	GCCAGCAGCCAAGAACCAGGGGGGACTGAAGCTTTC				0.0	0.0	0.0	1.40324e+11	0.0	0.0
TRBV4-3	TRBJ1-6	ASSQEPYSPLH	GCCAGCAGCCAAGAACCGTATTCACCCCTCCAC				0.0	0.0	4.17141e+11	0.0	0.0	0.0
TRBV4-3	TRBJ2-5	ASSQEDSGTVETQY	GCCAGCAGCCAAGAAGACTCCGGGACTGTCGAGACCCAGTAC				0.0	0.0	0.0	8.62231e+10	0.0	0.0
TRBV4-3	TRBJ1-2	ASSQEEGQDYGYT	GCCAGCAGCCAAGAAGAGGGACAGGATTATGGCTACACC				0.0	0.0	0.0	2.99583e+12	0.0	0.0
TRBV4-3	TRBJ2-1	ASSQEDRRSAQF	GCCAGCAGCCAAGAAGATCGGCGCTCAGCGCAGTTC				0.0	0.0	0.0	5.17338e+10	0.0	0.0
TRBV4-3	TRBJ1-1	ASSQEGDQRNTEAF	GCCAGCAGCCAAGAAGGGGACCAGAGAAACACTGAAGCTTTC				0.0	0.0	0.0	3.07191e+10	0.0	0.0
TRBV4-2	TRBJ2-1	ASSQEGAGASQ*AV	GCCAGCAGCCAAGAAGGGGCGGGAGCTTCACAATGAGCAGTTC				5.44686e+10	0.0	0.0	0.0	0.0	0.0
TRBV4-1	TRBJ2-2	ASSQEGGRITGELF	GCCAGCAGCCAAGAAGGGGGGAGAATTACCGGGGAGCTGTTT				0.0	0.0	0.005708215846328137	0.0	0.0	0.0
TRBV4-1	TRBJ2-5	ASSQEGGRPS	GCCAGCAGCCAAGAAGGGGGGAGACCCAGTAC				0.0	0.0	4.55891e+09	0.0	0.0	0.0
TRBV4-2	TRBJ2-2	ASSQEGGLSTGELF	GCCAGCAGCCAAGAAGGGGGGCTGAGCACCGGGGAGCTGTTT				0.0	0.0	0.0	0.0	0.0	0.013897191970126236
TRBV4-3	TRBJ2-2	ASSQEGGMGGELF	GCCAGCAGCCAAGAAGGGGGTATGGGCGGGGAGCTGTTT				0.0	0.0	9.11783e+10	0.0	0.0	0.0
TRBV4-3	TRBJ1-1	ASSQEGGYTEAF	GCCAGCAGCCAAGAAGGGGGTTACACTGAAGCTTTC				0.0	0.0	0.0	1.22065e+11	0.0	0.0
TRBV4-3	TRBJ2-1	ASSQESLVVLQ*AV	GCCAGCAGCCAAGAATCACTCGTCGTTTTACAATGAGCAGTTC				0.0	0.0	0.0	6.71187e+10	0.0	0.0
TRBV3-1	TRBJ2-3	ASSQESAKTQIRS	GCCAGCAGCCAAGAATCAGCTAAGACACAGATACGCAGTAT				0.0	0.0	0.0	6.76259e+08	0.0	0.0
TRBV4-3	TRBJ2-7	ASSQEWTLAYEQY	GCCAGCAGCCAAGAATGGACCCTAGCCTACGAGCAGTAC				0.0	0.0	0.0	7.91223e+10	0.0	0.0
TRBV4-3	TRBJ1-6	ASSQEWGNSPLH	GCCAGCAGCCAAGAATGGGGTAATTCACCCCTCCAC				0.0	0.0	0.0	4.74227e+12	0.0	0.0
TRBV4-3	TRBJ2-5	ASSQEWSLGVVYETQY	GCCAGCAGCCAAGAATGGTCGTTGGGGGTTGTCTACGAGACCCAGTAC				0.0	0.0	3.59242e+11	0.0	0.0	0.0
TRBV4-3	TRBJ1-1	ASSQDRRVAF	GCCAGCAGCCAAGACAGGAGGGTCGCTTTC				0.0	0.0	6.10894e+10	0.0	0.0	0.0
TRBV4-1	TRBJ1-2	ASSQDRVVGYT	GCCAGCAGCCAAGACAGGGTGGTTGGCTACACC				0.0	0.0	0.0	1.52835e+12	0.0	0.0
TRBV4-3	TRBJ1-2	ASSQDHRPSGYT	GCCAGCAGCCAAGACCACAGGCCTAGTGGCTACACC				0.0	0.0	0.0	1.46579e+11	0.0	0.0
TRBV4-3	TRBJ2-7	ASSQDQESYEQY	GCCAGCAGCCAAGACCAGGAGTCCTACGAGCAGTAC				0.0	0.0	3.25962e+08	0.0	0.0	0.0
TRBV14	TRBJ2-5	ASSQDPRTQY	GCCAGCAGCCAAGACCCCAGGACCCAGTAC				0.0	0.0	0.0	3.85468e+11	0.0	0.0
TRBV14	TRBJ2-7	ASSQDPRTGGLTSS	GCCAGCAGCCAAGACCCCCGGACAGGGGGCCTTACGAGCAGTAC				0.0	0.0	1.83268e+11	0.0	0.0	0.0
TRBV4-1	TRBJ1-2	ASSQDPGSVYGYT	GCCAGCAGCCAAGACCCCGGGTCGGTCTATGGCTACACC				2.65988e+11	0.0	0.0	0.0	0.0	0.0
TRBV4-2	TRBJ2-3	ASSQDPPGLSTDTQY	GCCAGCAGCCAAGACCCGCCGGGACTTAGCACAGATACGCAGTAT				0.0	0.0	0.0	2.53428e+12	0.0	0.0
TRBV4-3	TRBJ1-2	ASSQDPGSDNYGYT	GCCAGCAGCCAAGACCCGGGCAGCGACAACTATGGCTACACC				0.0	0.0	0.0	1.28489e+12	0.0	0.0
TRBV4-1	TRBJ2-1	ASSQDPGGSYNEQF	GCCAGCAGCCAAGACCCGGGGGGTTCGTACAATGAGCAGTTC				0.0	0.0	0.0	5.7313e+10	0.0	0.0
TRBV4-3	TRBJ2-4	ASSQDPSGSKGIQY	GCCAGCAGCCAAGACCCTAGCGGGAGTAAGGGCATTCAGTAC				0.0	0.0	2.05151e+11	0.0	0.0	0.0
TRBV4-3	TRBJ2-3	ASSQDRKRLAG*PAV	GCCAGCAGCCAAGACCGAAAAAGACTAGCGGGGTAGCCCGCAGTAT				0.0	0.0	1.09414e+11	0.0	0.0	0.0
TRBV4-3	TRBJ2-6	ASSQDAGSSGANVLT	GCCAGCAGCCAAGACGCCGGGAGCTCTGGGGCCAACGTCCTGACT				0.0	0.0	1.39047e+11	0.0	0.0	0.0
TRBV4-1	TRBJ2-5	ASSQD*REARDPV	GCCAGCAGCCAAGACTAGCGGGAGGCAAGAGACCCAGTAC				0.0	0.0	7.9553e+09	0.0	0.0	0.0
TRBV4-3	TRBJ2-7	ASSQDWERAV	GCCAGCAGCCAAGACTGGGAACGAGCAGTAC				0.006493565442212442	0.0	0.0	0.0	0.0	0.0
TRBV14	TRBJ2-2	ASSQDLKRGAYNTGELF	GCCAGCAGCCAAGACTTAAAGCGGGGGGCCTATAACACCGGGGAGCTGTTT				0.0	0.0	0.0	2.97892e+12	0.0	0.0
TRBV4-3	TRBJ2-3	ASSQERSTDTQY	GCCAGCAGCCAAGAGAGGAGCACAGATACGCAGTAT				0.0	0.0	0.0	8.3518e+09	0.0	0.0
TRBV4-3	TRBJ2-3	ASSQEIADTQY	GCCAGCAGCCAAGAGATAGCAGATACGCAGTAT				0.0	0.0	0.0	3.71943e+09	0.0	0.0
TRBV4-3	TRBJ1-2	ASSQEPRVVSTNYGYT	GCCAGCAGCCAAGAGCCACGAGTGGTGTCTACTAACTATGGCTACACC				0.0	0.0	0.0	1.54356e+12	0.0	0.0
TRBV4-2	TRBJ2-3	ASSQEPGADTQY	GCCAGCAGCCAAGAGCCAGGGGCAGATACGCAGTAT				0.0	0.0	6.26851e+09	0.0	0.0	0.0
TRBV4-2	TRBJ1-1	ASSQERLGIDTEAF	GCCAGCAGCCAAGAGCGCCTCGGGATCGACACTGAAGCTTTC				0.0	0.0	0.0	2.87579e+11	0.0	0.0
TRBV4-3	TRBJ2-5	ASSQERGAERPS	GCCAGCAGCCAAGAGCGGGGGGCCGAGAGACCCAGTAC				0.0	0.0	3.19124e+09	0.0	0.0	0.0
TRBV4-3	TRBJ2-5	ASSQERGGRETQY	GCCAGCAGCCAAGAGCGGGGGGGCCGAGAGACCCAGTAC				0.0	0.0	2.55299e+11	0.0	0.0	0.0
TRBV4-3	TRBJ1-2	ASSQELQGNYGYT	GCCAGCAGCCAAGAGCTACAGGGAAACTATGGCTACACC				0.0	0.0	0.0	0.0015249647034915775	0.0	0.0
TRBV4-3	TRBJ1-2	ASSQELPGQGDLGYGYT	GCCAGCAGCCAAGAGCTCCCGGGACAGGGTGACCTCGGCTATGGCTACACC				0.0	0.0	0.0	1.10907e+12	0.0	0.0
TRBV4-3	TRBJ1-1	ASSQELLMGTEAF	GCCAGCAGCCAAGAGCTTTTGATGGGCACTGAAGCTTTC				0.0	0.0	0.0	9.46763e+10	0.0	0.0
TRBV4-1	TRBJ2-7	ASSQEANYTRNPTSS	GCCAGCAGCCAAGAGGCCAACTATACGAGAAATCCTACGAGCAGTAC				0.0	0.0	2.22019e+12	0.0	0.0	0.0
TRBV4-1	TRBJ1-2	ASSQEGATNYGYT	GCCAGCAGCCAAGAGGGAGCCACCAACTATGGCTACACC				0.0	0.0	2.89491e+10	0.0	0.0	0.0
TRBV4-2	TRBJ2-5	ASSQEGAALRPS	GCCAGCAGCCAAGAGGGGGCAGCTTTGAGACCCAGTAC				0.0	0.0	2.21107e+11	0.0	0.0	0.0
TRBV4-2	TRBJ2-5	ASSQEGGSFETQY	GCCAGCAGCCAAGAGGGGGGCAGCTTTGAGACCCAGTAC				0.0	0.0	1.4429e+11	0.0	0.0	0.0
TRBV4-3	TRBJ2-7	ASSQEYRDNYEQY	GCCAGCAGCCAAGAGTACCGGGACAACTACGAGCAGTAC				0.0	0.0	0.0	7.69245e+10	0.0	0.0
TRBV3-1	TRBJ1-2	ASSQEWDPNYGYT	GCCAGCAGCCAAGAGTGGGACCCGAACTATGGCTACACC				0.0	0.0	0.0	1.11583e+11	0.0	0.0
TRBV4-1	TRBJ2-1	ASSQELVTSPQF	GCCAGCAGCCAAGAGTTGGTGACTAGCCCGCAGTTC				0.0	0.0	3.11374e+11	0.0	0.0	0.0
TRBV7-6	TRBJ1-2	ASSQDNNYGYT	GCCAGCAGCCAAGATAATAACTATGGCTACACC				0.0	0.0	1.03943e+12	0.0	0.0	0.0
TRBV4-1	TRBJ1-4	ASSQDTQGANEKLF	GCCAGCAGCCAAGATACACAGGGCGCAAATGAAAAACTGTTT				0.0	0.0	0.0	1.40324e+11	0.0	0.0
TRBV4-3	TRBJ1-1	ASSQDTGNTEAF	GCCAGCAGCCAAGATACAGGGAACACTGAAGCTTTC				0.0	0.0	0.0	1.32378e+12	0.0	0.0
TRBV6-1	TRBJ1-4	ASSQDTPLRKLF	GCCAGCAGCCAAGATACCCCGCTCCGAAAACTGTTT				0.0	0.0	0.0	3.24604e+10	0.0	0.0
TRBV4-2	TRBJ2-3	ASSQDRSDTQY	GCCAGCAGCCAAGATAGATCAGATACGCAGTAT				0.0	0.0	0.0	9.75504e+10	0.0	0.0
TRBV4-3	TRBJ2-3	ASSQDSS*HRYAV	GCCAGCAGCCAAGATAGCAGCTAGCACAGATACGCAGTAT				0.0	0.0	0.0	1.96961e+12	0.0	0.0
TRBV14	TRBJ2-3	ASSQDRGYLDTQY	GCCAGCAGCCAAGATAGGGGGTACTTGGATACGCAGTAT				0.0	0.0	0.0	6.32302e+09	0.0	0.0
TRBV4-2	TRBJ2-2	ASSQDSKRLAVNTGELF	GCCAGCAGCCAAGATAGTAAGCGACTAGCTGTGAACACCGGGGAGCTGTTT				0.0	0.0	0.0	7.28669e+10	0.0	0.0
TRBV4-2	TRBJ1-2	ASSQDSAYGYT	GCCAGCAGCCAAGATAGTGCCTATGGCTACACC				0.0	0.0	1.01436e+12	0.0	0.0	0.0
TRBV4-3	TRBJ2-1	ASSQDIAGGPLGSS	GCCAGCAGCCAAGATATAGCGGGGGGTCCCTTAGGGAGCAGTTC				0.0	0.0	2.27946e+11	0.0	0.0	0.0
TRBV4-3	TRBJ2-7	ASSQDISDLQEQY	GCCAGCAGCCAAGATATATCGGACCTACAGGAGCAGTAC				0.0	0.0	2.57579e+11	0.0	0.0	0.0
TRBV4-1	TRBJ2-3	ASSQDIASGGYGIRS	GCCAGCAGCCAAGATATCGCCAGCGGGGGATACGGAATACGCAGTAT				0.0	0.0	2.5074e+10	0.0	0.0	0.0
TRBV4-1	TRBJ2-3	ASSQDIASGGIRNTQY	GCCAGCAGCCAAGATATCGCCAGCGGGGGGATACGGAATACGCAGTAT				0.0	0.0	3.03168e+11	0.0	0.0	0.0
TRBV4-3	TRBJ1-1	ASSQDMRTEAF	GCCAGCAGCCAAGATATGAGGACTGAAGCTTTC				0.0	0.0	0.0	1.85971e+10	0.0	0.0
TRBV4-3	TRBJ1-6	ASSQDMQGTVH	GCCAGCAGCCAAGATATGCAGGGGACCGTCCAC				0.0	0.0	0.0	1.34237e+12	0.0	0.0
TRBV4-1	TRBJ2-7	ASSQDQGPGDEQY	GCCAGCAGCCAAGATCAAGGACCAGGAGACGAGCAGTAC				0.0	0.0	0.0	2.45482e+11	0.0	0.0
TRBV4-3	TRBJ1-2	ASSQDQGRVGYGYT	GCCAGCAGCCAAGATCAAGGACGGGTGGGTTATGGCTACACC				0.0	0.0	0.0	5.405e+11	0.0	0.0
TRBV4-1	TRBJ1-2	ASSQDQGGSGYGYT	GCCAGCAGCCAAGATCAGGGAGGGTCGGGCTATGGCTACACC				0.0	0.0	9.27739e+11	0.0	0.0	0.0
TRBV4-3	TRBJ1-1	ASSQDQGRTLKL	GCCAGCAGCCAAGATCAGGGGCGGACACTGAAGCTTTC				0.0	0.0	3.87508e+10	0.0	0.0	0.0
TRBV4-3	TRBJ1-1	ASSQDQGADTEAF	GCCAGCAGCCAAGATCAGGGGGCGGACACTGAAGCTTTC				0.0	0.0	2.4413e+12	0.0	0.0	0.0
TRBV4-3	TRBJ1-1	ASSQDHRVAF	GCCAGCAGCCAAGATCATCGTGTGGCTTTC				0.0	0.0	0.001113970563094226	0.0	0.0	0.0
TRBV3-1	TRBJ1-2	ASSQDHGGTGGYT	GCCAGCAGCCAAGATCATGGGGGAACGGGGGGCTACACC				0.0	0.0	0.0	0.0	2.18316e+10	0.0
TRBV4-3	TRBJ1-6	ASSQDPSYSPLH	GCCAGCAGCCAAGATCCCAGCTATTCACCCCTCCAC				0.0	0.0	0.0	7.50817e+11	0.0	0.0
TRBV4-1	TRBJ1-1	ASSQDPMRTGVTEAF	GCCAGCAGCCAAGATCCCATGAGGACAGGGGTAACTGAAGCTTTC				0.0	0.0	8.86709e+10	0.0	0.0	0.0
TRBV4-1	TRBJ2-7	ASSQDPGLLIGYEQY	GCCAGCAGCCAAGATCCCGGACTCCTGATTGGCTACGAGCAGTAC				0.0	0.0	0.0	1.45058e+12	0.0	0.0
TRBV14	TRBJ1-5	ASSQDPGVLAISPS	GCCAGCAGCCAAGATCCCGGGGTGCTGGCAATCAGCCCCAGCAT				0.0	0.0	5.31113e+10	0.0	0.0	0.0
TRBV4-1	TRBJ2-3	ASSQDPSGRRTDTQY	GCCAGCAGCCAAGATCCGAGCGGGAGGAGGACAGATACGCAGTAT				0.0	0.0	1.14657e+12	0.0	0.0	0.0
TRBV4-3	TRBJ2-7	ASSQDPAPGSGDPTSS	GCCAGCAGCCAAGATCCGGCCCCGGGGAGCGGGGATCCTACGAGCAGTAC				0.0	0.0	0.0	6.57662e+10	0.0	0.0
TRBV4-3	TRBJ2-1	ASSQDPAGAYNEQF	GCCAGCAGCCAAGATCCGGCGGGTGCCTACAATGAGCAGTTC				0.0	0.0	1.91474e+11	0.0	0.0	0.0
TRBV4-2	TRBJ2-1	ASSQDPYEQF	GCCAGCAGCCAAGATCCGTATGAGCAGTTC				0.0	0.0	4.08023e+10	0.0	0.0	0.0
TRBV3-1	TRBJ2-3	ASSQDPSGANTDTQY	GCCAGCAGCCAAGATCCTAGCGGGGCGAACACAGATACGCAGTAT				0.0	0.0	0.0	1.18345e+10	0.0	0.0
TRBV4-3	TRBJ2-3	ASSQDRSGDTQY	GCCAGCAGCCAAGATCGAAGCGGAGATACGCAGTAT				6.80858e+10	0.0	0.0	0.0	0.0	0.0
TRBV4-3	TRBJ1-2	ASSQDRQSNYGYT	GCCAGCAGCCAAGATCGACAGTCTAACTATGGCTACACC				0.0	0.0	0.0	2.97554e+12	0.0	0.0
TRBV4-1	TRBJ1-1	ASSQDRRPLGTEAF	GCCAGCAGCCAAGATCGCCGGCCTCTGGGCACTGAAGCTTTC				0.0	0.0	0.0	1.89522e+12	0.0	0.0
TRBV4-3	TRBJ1-5	ASSQDRTGLYQPQH	GCCAGCAGCCAAGATCGGACAGGTCTTTATCAGCCCCAGCAT				0.0	0.0	5.67585e+10	0.0	0.0	0.0
TRBV4-3	TRBJ1-2	ASSQDRRGRGDGYT	GCCAGCAGCCAAGATCGGAGGGGCAGGGGGGATGGCTACACC				0.0	0.0	0.0	1.27475e+11	0.0	0.0
TRBV4-1	TRBJ2-7	ASSQDRPSVLY	GCCAGCAGCCAAGATCGGCCGTCTGTTTTGTAC				0.0	0.0	1.70275e+12	0.0	0.0	0.0
TRBV4-1	TRBJ1-4	ASSQDRRKLF	GCCAGCAGCCAAGATCGGCGGAAACTGTTT				0.0	0.0	0.0	2.04568e+09	0.0	0.0
TRBV4-3	TRBJ2-3	ASSQDRGGARYAV	GCCAGCAGCCAAGATCGGGGGGGGGCCAGATACGCAGTAT				0.0	0.0	0.0	1.63993e+10	0.0	0.0
TRBV4-3	TRBJ2-3	ASSQDRGGGQIRS	GCCAGCAGCCAAGATCGGGGGGGGGGCCAGATACGCAGTAT				0.0	0.0	0.0	4.00684e+09	0.0	0.0
TRBV4-3	TRBJ2-3	ASSQDRGGGPDTQY	GCCAGCAGCCAAGATCGGGGGGGGGGGCCAGATACGCAGTAT				0.0	0.0	0.0	3.04317e+11	0.0	0.0
TRBV4-2	TRBJ2-3	ASSQDRGWAQLNTQY	GCCAGCAGCCAAGATCGGGGGTGGGCCCAATTGAATACGCAGTAT				0.0	0.0	0.0	7.59101e+10	0.0	0.0
TRBV4-3	TRBJ1-4	ASSQDRRAGVNEKLF	GCCAGCAGCCAAGATCGTAGGGCAGGAGTTAATGAAAAACTGTTT				0.0	0.0	4.58171e+11	0.0	0.0	0.0
TRBV4-3	TRBJ2-1	ASSQDREASEDTTMSS	GCCAGCAGCCAAGATCGTGAGGCTAGCGAGGATACTACAATGAGCAGTTC				0.0	0.0	0.0	5.15648e+10	0.0	0.0
TRBV4-1	TRBJ2-6	ASSQDLGVTSGANVLT	GCCAGCAGCCAAGATCTAGGTGTAACCTCTGGGGCCAACGTCCTGACT				0.0	0.0	0.0	3.80396e+10	0.0	0.0
TRBV4-2	TRBJ1-1	ASSQDLQGALKL	GCCAGCAGCCAAGATCTCCAGGGGGCACTGAAGCTTTC				0.0	0.0	4.55891e+09	0.0	0.0	0.0
TRBV4-2	TRBJ1-1	ASSQDLQGGTEAF	GCCAGCAGCCAAGATCTCCAGGGGGGCACTGAAGCTTTC				0.0	0.0	1.91474e+11	0.0	0.0	0.0
TRBV4-1	TRBJ1-2	ASSQDLGFNYGYT	GCCAGCAGCCAAGATCTGGGCTTTAACTATGGCTACACC				0.0	0.0	2.11534e+11	0.0	0.0	0.0
TRBV3-1	TRBJ1-1	ASSQDLVGNTEAF	GCCAGCAGCCAAGATCTGGTAGGGAACACTGAAGCTTTC				0.0	0.0	0.0	6.76259e+08	0.0	0.0
TRBV4-1	TRBJ1-3	ASSQDLVSPTGTDTIY	GCCAGCAGCCAAGATCTGGTTTCACCAACAGGGACGGACACCATATAT				0.0	0.0	0.0	2.13867e+12	0.0	0.0
TRBV4-1	TRBJ2-7	ASSQDLGAIYEQY	GCCAGCAGCCAAGATCTTGGGGCGATCTACGAGCAGTAC				0.0	0.0	4.75039e+12	0.0	0.0	0.0
TRBV4-1	TRBJ2-1	ASSQDEALAGANYNEQF	GCCAGCAGCCAAGATGAGGCACTAGCGGGGGCTAATTACAATGAGCAGTTC				0.0	0.0	1.98313e+11	0.0	0.0	0.0
TRBV4-2	TRBJ2-5	ASSQDAGWETQY	GCCAGCAGCCAAGATGCAGGGTGGGAGACCCAGTAC				0.0	0.0	0.0	4.0322e+11	0.0	0.0
TRBV4-1	TRBJ1-1	ASSQDASPGQGDTEAF	GCCAGCAGCCAAGATGCCTCTCCGGGACAGGGAGACACTGAAGCTTTC				0.0	0.0	1.16252e+11	0.0	0.0	0.0
TRBV14	TRBJ2-1	ASSQDGLWGGWNEQF	GCCAGCAGCCAAGATGGATTGTGGGGGGGATGGAATGAGCAGTTC				0.0	0.0	0.0	2.16403e+11	0.0	0.0
TRBV14	TRBJ2-1	ASSQDGLWGGME*AV	GCCAGCAGCCAAGATGGATTGTGGGGGGGGATGGAATGAGCAGTTC				0.0	0.0	0.0	3.3813e+10	0.0	0.0
TRBV4-1	TRBJ1-5	ASSQDGIHQPQH	GCCAGCAGCCAAGATGGCATCCATCAGCCCCAGCAT				0.0	0.0	5.8582e+11	0.0	0.0	0.0
TRBV14	TRBJ1-2	ASSQDGPGQATRAT	GCCAGCAGCCAAGATGGCCCTGGACAAGCTACGAGAGCTACACC				0.0	0.0	0.0	1.30687e+12	0.0	0.0
TRBV14	TRBJ2-4	ASSQDGLAKNIQY	GCCAGCAGCCAAGATGGCCTAGCCAAAAACATTCAGTAC				0.0	0.0	0.0	3.9223e+10	0.0	0.0
TRBV4-3	TRBJ2-7	ASSQDGGGRRGSS	GCCAGCAGCCAAGATGGCGGGGGACGCCGTGGGAGCAGTAC				0.0	0.0	3.53316e+10	0.0	0.0	0.0
TRBV4-3	TRBJ2-2	ASSQDGTSGAGGELF	GCCAGCAGCCAAGATGGGACGTCGGGCGCTGGCGGGGAGCTGTTT				0.0	0.0	1.57966e+12	0.0	0.0	0.0
TRBV4-2	TRBJ1-2	ASSQDGGSGYT	GCCAGCAGCCAAGATGGGGGATCCGGCTACACC				0.0	0.0	2.64417e+11	0.0	0.0	0.0
TRBV4-3	TRBJ2-1	ASSQDGS*REME*AV	GCCAGCAGCCAAGATGGGTCCTAGCGGGAGATGGAATGAGCAGTTC				0.0	0.0	0.0	8.90972e+10	0.0	0.0
TRBV3-1	TRBJ2-5	ASSQDGKGSETQY	GCCAGCAGCCAAGATGGTAAAGGGAGCGAGACCCAGTAC				0.0	0.0	0.0	3.55036e+09	0.0	0.0
TRBV4-1	TRBJ1-1	ASSQDVRDGEAF	GCCAGCAGCCAAGATGTGCGGGACGGTGAAGCTTTC				0.0	0.0	0.0	1.33223e+12	0.0	0.0
TRBV4-3	TRBJ2-7	ASSQDVGGHSYEQY	GCCAGCAGCCAAGATGTGGGGGGCCATTCCTACGAGCAGTAC				0.0	0.0	3.32801e+10	0.0	0.0	0.0
TRBV14	TRBJ1-1	ASSQDVWNDNTEAF	GCCAGCAGCCAAGATGTGTGGAATGACAACACTGAAGCTTTC				0.0	0.0	4.23979e+10	0.0	0.0	0.0
TRBV4-3	TRBJ2-1	ASSQDVNYNEQF	GCCAGCAGCCAAGATGTTAATTACAATGAGCAGTTC				0.0	0.0	0.0	1.28489e+11	0.0	0.0
TRBV4-1	TRBJ1-4	ASSQDSPVAGEKLF	GCCAGCAGCCAAGATTCACCGGTTGCGGGTGAAAAACTGTTT				0.0	0.0	1.77798e+11	0.0	0.0	0.0
TRBV4-3	TRBJ1-3	ASSQDSGSAGNTIY	GCCAGCAGCCAAGATTCAGGGTCGGCGGGAAACACCATATAT				0.0	0.0	0.0	6.83022e+10	0.0	0.0
TRBV4-3	TRBJ2-7	ASSQDSSPETLSHYEQY	GCCAGCAGCCAAGATTCATCCCCCGAGACTTTGTCCCACTACGAGCAGTAC				0.0	0.0	0.0	2.10148e+12	0.0	0.0
TRBV4-2	TRBJ1-2	ASSQDSRTHGYT	GCCAGCAGCCAAGATTCCCGGACTCATGGCTACACC				0.0	0.0	0.0	5.72453e+11	0.0	0.0
TRBV4-3	TRBJ1-2	ASSQDSRGALGYGYT	GCCAGCAGCCAAGATTCGCGGGGGGCGCTTGGCTATGGCTACACC				0.0	0.0	0.0	3.33903e+12	0.0	0.0
TRBV4-3	TRBJ1-2	ASSQDSRGGAWLWLH	GCCAGCAGCCAAGATTCGCGGGGGGGCGCTTGGCTATGGCTACACC				0.0	0.0	0.0	5.02123e+10	0.0	0.0
TRBV4-3	TRBJ2-1	ASSQDSEPAMSS	GCCAGCAGCCAAGATTCGGAGCCGGCAATGAGCAGTTC				0.0	0.0	1.82357e+10	0.0	0.0	0.0
TRBV4-1	TRBJ1-4	ASSQDWSRGREKLF	GCCAGCAGCCAAGATTGGAGCAGGGGGCGTGAAAAACTGTTT				0.0	0.0	0.0	0.0	5.74899e+11	0.0
TRBV4-3	TRBJ2-3	ASSQDWHSWKDTQY	GCCAGCAGCCAAGATTGGCACTCCTGGAAAGATACGCAGTAT				0.0	0.0	0.0	8.79137e+10	0.0	0.0
TRBV4-3	TRBJ1-1	ASSQDWDRNMNTEAF	GCCAGCAGCCAAGATTGGGACAGGAATATGAACACTGAAGCTTTC				0.0	0.0	0.0	1.08201e+12	0.0	0.0
TRBV4-3	TRBJ1-6	ASSQDWGNNSPLH	GCCAGCAGCCAAGATTGGGGGAATAATTCACCCCTCCAC				0.0	0.0	0.0	1.66191e+11	0.0	0.0
TRBV4-3	TRBJ2-2	ASSQDFHLLRLAGEGTGELF	GCCAGCAGCCAAGATTTCCACCTTCTACGACTAGCGGGAGAGGGCACCGGGGAGCTGTTT				0.0	0.0	2.30225e+10	0.0	0.0	0.0
TRBV14	TRBJ2-1	ASSQDLLAGKVL	GCCAGCAGCCAAGATTTGCTAGCGGGGAAGGTGCTC				0.0	0.0	0.0	7.28669e+10	0.0	0.0
TRBV4-3	TRBJ1-5	ASSQDLGINQPS	GCCAGCAGCCAAGATTTGGGCATCAATCAGCCCAGCA				0.0	0.0	0.0	6.42446e+09	0.0	0.0
TRBV4-3	TRBJ1-5	ASSQDLGINQPQH	GCCAGCAGCCAAGATTTGGGCATCAATCAGCCCCAGCAT				0.0	0.0	0.0	1.37112e+12	0.0	0.0
TRBV4-1	TRBJ1-1	ASSQDLGEDTEAF	GCCAGCAGCCAAGATTTGGGTGAGGACACTGAAGCTTTC				0.0	0.0	2.43902e+10	0.0	0.0	0.0
TRBV4-1	TRBJ2-5	ASSQDLYGGRETQY	GCCAGCAGCCAAGATTTGTACGGGGGGCGGGAGACCCAGTAC				0.0	0.0	0.0	7.20216e+10	0.0	0.0
TRBV4-3	TRBJ1-5	ASSQDFTGGYSNQPQH	GCCAGCAGCCAAGATTTTACGGGGGGTTATAGCAATCAGCCCCAGCAT				0.0	0.0	0.0	2.57993e+12	0.0	0.0
TRBV14	TRBJ2-1	ASSQDFQSNEQF	GCCAGCAGCCAAGATTTTCAGTCAAATGAGCAGTTC				0.0	0.0	3.87508e+09	0.0	0.0	0.0
TRBV4-3	TRBJ2-1	ASSQDFRTSGYYNEQF	GCCAGCAGCCAAGATTTTCGGACTAGCGGATACTACAATGAGCAGTTC				0.0	0.0	0.0	5.4777e+11	0.0	0.0
TRBV4-2	TRBJ1-2	ASSQDFRDRGNGYT	GCCAGCAGCCAAGATTTTCGGGACAGGGGTAATGGCTACACC				0.0	0.0	0.0	1.25277e+11	0.0	0.0
TRBV4-3	TRBJ2-1	ASSQDFGGSSYNEQF	GCCAGCAGCCAAGATTTTGGCGGGAGCTCCTACAATGAGCAGTTC				0.0	0.0	0.0	4.90288e+10	0.0	0.0
TRBV14	TRBJ2-7	ASSQDFWDRLTSS	GCCAGCAGCCAAGATTTTTGGGACAGACTTACGAGCAGTAC				0.0	0.0	0.0	1.0482e+11	0.0	0.0
TRBV14	TRBJ2-7	ASSQDFLGQTYEQY	GCCAGCAGCCAAGATTTTTTGGGACAGACTTACGAGCAGTAC				0.0	0.0	0.0	6.66115e+10	0.0	0.0
TRBV4-1	TRBJ2-2	ASSQAQQDTGELF	GCCAGCAGCCAAGCACAGCAGGACACCGGGGAGCTGTTT				0.0	0.0	2.26578e+12	0.0	0.0	0.0
TRBV14	TRBJ2-1	ASSQALTLQF	GCCAGCAGCCAAGCACTCACTCTCCAGTTC				0.0	0.0	8.88988e+09	0.0	0.0	0.0
TRBV4-2	TRBJ1-2	ASSQAAWV	GCCAGCAGCCAAGCAGCCTGGGTA				0.0	0.0	8.66194e+09	0.0	0.0	0.0
TRBV4-2	TRBJ1-2	ASSQAAWVVGDGYT	GCCAGCAGCCAAGCAGCCTGGGTAGTTGGAGATGGCTACACC				0.0	0.0	0.0014631833526707256	0.0	0.0	0.0
TRBV14	TRBJ1-2	ASSQAGAGGYT	GCCAGCAGCCAAGCAGGGGCTGGGGGCTACACC				0.0	0.0	0.0	4.82849e+12	0.0	0.0
TRBV4-3	TRBJ1-5	ASSQAPSKPGKDSPA	GCCAGCAGCCAAGCCCCATCAAAACCGGGGAAAGACAGCCCAGCA				0.0	0.0	0.0	7.77698e+09	0.0	0.0
TRBV4-3	TRBJ1-5	ASSQAPSKPGKDSPS	GCCAGCAGCCAAGCCCCATCAAAACCGGGGAAAGACAGCCCCAGCAT				0.0	0.0	0.0	2.04738e+11	0.0	0.0
TRBV4-2	TRBJ2-1	ASSQALRRGGADEQF	GCCAGCAGCCAAGCCCTCAGGCGCGGGGGGGCCGATGAGCAGTTC				0.0	0.0	0.0	3.19533e+10	0.0	0.0
TRBV4-2	TRBJ2-1	ASSQALRRGGGR*AV	GCCAGCAGCCAAGCCCTCAGGCGCGGGGGGGGCCGATGAGCAGTTC				0.0	0.0	0.0	5.7482e+09	0.0	0.0
TRBV4-3	TRBJ2-7	ASSQAAANSYEQY	GCCAGCAGCCAAGCCGCCGCAAACTCCTACGAGCAGTAC				0.0	0.0	2.30225e+10	0.0	0.0	0.0
TRBV3-1	TRBJ1-2	ASSQAGTGQYYGYT	GCCAGCAGCCAAGCCGGGACAGGCCAATACTATGGCTACACC				0.0	0.0	0.0	8.96044e+09	0.0	0.0
TRBV14	TRBJ1-1	ASSQAGSTEAF	GCCAGCAGCCAAGCCGGTTCCACTGAAGCTTTC				0.0	0.0	0.0	1.05496e+12	0.0	0.0
TRBV4-1	TRBJ1-4	ASSQAVTGTVNPKLF	GCCAGCAGCCAAGCCGTAACCGGGACAGTCAATCCCAAACTGTTT				0.0	0.0	0.0	8.01367e+09	0.0	0.0
TRBV4-1	TRBJ2-3	ASSQAGATRTDTQY	GCCAGCAGCCAAGCGGGAGCTACCCGCACAGATACGCAGTAT				0.0	0.0	0.0	0.0	0.0	0.006749322035366794
TRBV21-1	TRBJ1-6	ASSQAGGKFTPP	GCCAGCAGCCAAGCGGGGGGAAAATTCACCCCTCCAC				0.0	0.0	0.0	4.87583e+11	0.0	0.0
TRBV4-3	TRBJ2-1	ASSQAQTSGEQ*AV	GCCAGCAGCCAAGCTCAAACTAGCGGGGAACAATGAGCAGTTC				0.0	0.0	1.34488e+11	0.0	0.0	0.0
TRBV14	TRBJ1-6	ASSQAQGPRSPLH	GCCAGCAGCCAAGCTCAGGGTCCTCGATCACCCCTCCAC				0.0	0.0	6.47366e+09	0.0	0.0	0.0
TRBV3-1	TRBJ1-5	ASSQAHRQGAAISPS	GCCAGCAGCCAAGCTCATCGACAGGGGGCGGCAATCAGCCCCAGCAT				0.0	0.0	0.0	7.60792e+09	0.0	0.0
TRBV4-1	TRBJ1-2	ASSQALYPAGGYT	GCCAGCAGCCAAGCTCTTTATCCAGCAGGTGGCTACACC				0.0	0.0	6.08615e+10	0.0	0.0	0.0
TRBV3-1	TRBJ2-7	ASSQGTGRYEQY	GCCAGCAGCCAAGGAACAGGGAGGTACGAGCAGTAC				0.0	0.0	0.0	8.96044e+09	0.0	0.0
TRBV4-1	TRBJ2-1	ASSQGQNSYNEQF	GCCAGCAGCCAAGGACAAAACTCCTACAATGAGCAGTTC				0.0	0.0	1.00524e+12	0.0	0.0	0.0
TRBV3-1	TRBJ2-5	ASSQGPSARTQY	GCCAGCAGCCAAGGACCCTCGGCCAGGACCCAGTAC				0.0	0.0	0.0	3.71943e+09	0.0	0.0
TRBV4-1	TRBJ2-7	ASSQGPDSMSPTSS	GCCAGCAGCCAAGGACCGGACAGTATGAGCCCTACGAGCAGTAC				0.0	0.0	0.0	1.58076e+12	0.0	0.0
TRBV4-3	TRBJ1-2	ASSQGRTGAEINYGYT	GCCAGCAGCCAAGGACGGACAGGGGCCGAAATAAACTATGGCTACACC				0.0	0.0	0.0	2.52583e+11	0.0	0.0
TRBV7-2	TRBJ2-2	ASSQGLAGGLTGELF	GCCAGCAGCCAAGGACTAGCGGGAGGCCTCACCGGGGAGCTGTTT				0.0	0.0	4.39935e+09	0.0	0.0	0.0
TRBV3-1	TRBJ2-3	ASSQGLAVAQIRS	GCCAGCAGCCAAGGACTAGCGGTAGCACAGATACGCAGTAT				0.0	0.0	0.0	5.07194e+08	0.0	0.0
TRBV4-2	TRBJ2-2	ASSQGEGIGTGELF	GCCAGCAGCCAAGGAGAGGGTATCGGCACCGGGGAGCTGTTT				9.0781e+09	0.0	0.031857688949877026	0.0	0.0	0.0
TRBV14	TRBJ2-1	ASSQGGWAEQF	GCCAGCAGCCAAGGAGGATGGGCTGAGCAGTTC				0.0	0.0	0.0	5.98489e+10	0.0	0.0
TRBV4-3	TRBJ1-3	ASSQGGSGNTIY	GCCAGCAGCCAAGGAGGCTCTGGAAACACCATATAT				0.0	0.0	0.0	0.0	0.002187710072471876	0.0
TRBV4-3	TRBJ1-2	ASSQG*MGQGMAT	GCCAGCAGCCAAGGATAGATGGGGCAGGGGATGGCTACACC				0.0	0.0	0.0	2.48356e+12	0.0	0.0
TRBV4-3	TRBJ1-5	ASSQGTGPNQPS	GCCAGCAGCCAAGGCACAGGCCCCAATCAGCCCAGCA				0.0	0.0	0.0	1.65684e+10	0.0	0.0
TRBV4-3	TRBJ1-5	ASSQGTGPNQPS	GCCAGCAGCCAAGGCACAGGCCCCAATCAGCCCAGCAT				0.0	0.0	0.0	1.28489e+11	0.0	0.0
TRBV4-3	TRBJ1-5	ASSQGTGPNQPQH	GCCAGCAGCCAAGGCACAGGCCCCAATCAGCCCCAGCAT				0.0	0.0	0.0	9.97482e+10	0.0	0.0
TRBV4-2	TRBJ1-2	ASSQGRGTNYGYT	GCCAGCAGCCAAGGCAGGGGGACTAACTATGGCTACACC				0.0	0.0	0.0	1.00086e+12	0.0	0.0
TRBV4-2	TRBJ2-1	ASSQGDEQF	GCCAGCAGCCAAGGCGATGAGCAGTTC				0.0	0.0	5.10598e+11	0.0	0.0	0.0
TRBV4-3	TRBJ2-5	ASSQGAAHPTQY	GCCAGCAGCCAAGGCGCAGCGCACCCAACCCAGTAC				0.0	0.0	1.91474e+11	0.0	0.0	0.0
TRBV6-1	TRBJ1-1	ASSQGGTGLWAF	GCCAGCAGCCAAGGCGGGACAGGGCTGTGGGCTTTC				0.0	0.0	0.0	8.84209e+11	0.0	0.0
TRBV3-1	TRBJ2-7	ASSQGVSYEQY	GCCAGCAGCCAAGGCGTTTCCTACGAGCAGTAC				0.0	0.0	0.0	0.0	0.0	1.03969e+12
TRBV3-1	TRBJ1-2	ASSQGQVRHYGYT	GCCAGCAGCCAAGGGCAGGTCCGCCACTATGGCTACACC				0.0	0.0	0.0	2.8741e+09	0.0	0.0
TRBV4-1	TRBJ2-7	ASSQGPTGTGGLGEQY	GCCAGCAGCCAAGGGCCTACCGGGACAGGGGGTTTGGGCGAGCAGTAC				0.0	0.0	5.51629e+10	0.0	0.0	0.0
TRBV4-2	TRBJ2-1	ASSQGRTDEQF	GCCAGCAGCCAAGGGCGGACCGATGAGCAGTTC				0.0	0.0	2.02872e+11	0.0	0.0	0.0
TRBV4-3	TRBJ2-2	ASSQGRGTGELF	GCCAGCAGCCAAGGGCGGGGGACCGGGGAGCTGTTT				0.0	0.0	1.6754e+11	0.0	0.0	0.0
TRBV4-3	TRBJ2-2	ASSQGDSANTGELF	GCCAGCAGCCAAGGGGACAGCGCGAACACCGGGGAGCTGTTT				0.0	0.0	0.0	8.45324e+10	0.0	0.0
TRBV3-1	TRBJ2-5	ASSQGDREETQY	GCCAGCAGCCAAGGGGACAGGGAAGAGACCCAGTAC				0.0	0.0	0.0	1.77518e+11	0.0	0.0
TRBV4-1	TRBJ2-3	ASSQGEGPGSSTDTQY	GCCAGCAGCCAAGGGGAGGGACCGGGATCTAGCACAGATACGCAGTAT				0.0	0.0	1.23775e+12	0.0	0.0	0.0
TRBV4-2	TRBJ2-3	ASSQGGEITDTQY	GCCAGCAGCCAAGGGGGAGAGATCACAGATACGCAGTAT				0.0	0.0	0.0	7.97986e+10	0.0	0.0
TRBV7-2	TRBJ2-1	ASSQGGIEQF	GCCAGCAGCCAAGGGGGGATTGAGCAGTTC				0.0	0.0	0.0	9.92411e+10	0.0	0.0
TRBV6-2	TRBJ2-1	ASSQGGAVLGEQF	GCCAGCAGCCAAGGGGGGGCTGTTCTAGGTGAGCAGTTC				0.0	0.0	7.75015e+09	0.0	0.0	0.0
TRBV14	TRBJ2-3	ASSQGGGEMPSTDTQY	GCCAGCAGCCAAGGGGGGGGGGAGATGCCTAGCACAGATACGCAGTAT				0.0	0.0	0.0	3.71943e+09	0.0	0.0
TRBV14	TRBJ2-3	ASSQGGGGDA*HRYAV	GCCAGCAGCCAAGGGGGGGGGGGAGATGCCTAGCACAGATACGCAGTAT				0.0	0.0	0.0	2.8741e+09	0.0	0.0
TRBV3-1	TRBJ2-7	ASSQGVSTGRKQY	GCCAGCAGCCAAGGGGTCTCCACGGGTAGGAAGCAGTAC				0.0	0.0	0.0	1.01439e+09	0.0	0.0
TRBV5-1	TRBJ1-3	ASSQGSSTGIGNTIY	GCCAGCAGCCAAGGGTCATCAACAGGGATTGGAAACACCATATAT				0.0	0.0	0.0	1.45396e+11	0.0	0.0
TRBV3-1	TRBJ2-3	ASSQGS*REPRYAV	GCCAGCAGCCAAGGTAGCTAGCGGGAACCCAGATACGCAGTAT				0.0	0.0	0.0	0.0	0.0	2.25266e+12
TRBV4-3	TRBJ2-1	ASSQGIQGSSYNEQF	GCCAGCAGCCAAGGTATACAGGGTAGCTCCTACAATGAGCAGTTC				0.0	0.0	0.0	1.76335e+12	0.0	0.0
TRBV4-3	TRBJ2-2	ASSQGQGTGELF	GCCAGCAGCCAAGGTCAGGGAACCGGGGAGCTGTTT				0.0	0.0	0.0	2.00342e+12	0.0	0.0
TRBV4-2	TRBJ1-2	ASSQGQGASYGYT	GCCAGCAGCCAAGGTCAGGGGGCAAGCTATGGCTACACC				0.0	0.0	0.0	2.89439e+11	0.0	0.0
TRBV7-2	TRBJ1-1	ASSQGPVGGNTEAF	GCCAGCAGCCAAGGTCCAGTTGGGGGGAACACTGAAGCTTTC				0.0	0.0	0.0	4.70507e+11	0.0	0.0
TRBV4-3	TRBJ2-7	ASSQGPGGSYEQY	GCCAGCAGCCAAGGTCCGGGAGGGTCCTACGAGCAGTAC				0.0	0.0	5.53908e+10	0.0	0.0	0.0
TRBV4-3	TRBJ2-7	ASSQGSGYEQY	GCCAGCAGCCAAGGTTCGGGTTACGAGCAGTAC				0.0	0.0	1.82129e+12	0.0	0.0	0.0
TRBV14	TRBJ2-1	ASSQGSGTANEQF	GCCAGCAGCCAAGGTTCTGGGACTGCAAATGAGCAGTTC				0.0	0.0	0.0	4.22662e+11	0.0	0.0
TRBV14	TRBJ2-2	ASSQVSGTAGTGELF	GCCAGCAGCCAAGTAAGCGGGACAGCAGGGACCGGGGAGCTGTTT				0.0	0.0	9.14062e+09	0.0	0.0	0.0
TRBV4-1	TRBJ1-2	ASSQVISGGYT	GCCAGCAGCCAAGTAATCTCGGGGGGCTACACC				0.0	0.0	3.92067e+11	0.0	0.0	0.0
TRBV4-2	TRBJ2-3	ASSQVRSGAADTQY	GCCAGCAGCCAAGTACGTAGCGGGGCCGCAGATACGCAGTAT				0.0	0.0	3.44198e+10	0.0	0.0	0.0
TRBV4-3	TRBJ2-7	ASSQVRQAPTSS	GCCAGCAGCCAAGTACGTCAGGCTCCAACGAGCAGTAC				0.0	0.0	0.0	1.5909e+12	0.0	0.0
TRBV16	TRBJ2-3	ASSQVLATRTDTQY	GCCAGCAGCCAAGTACTAGCGACCCGCACAGATACGCAGTAT				0.0	0.0	6.3916e+11	0.0	1237125030587	0.0
TRBV4-2	TRBJ1-1	ASSQVENTEAF	GCCAGCAGCCAAGTAGAGAACACTGAAGCTTTC				0.0	0.0	2.4413e+12	0.0	0.0	0.0
TRBV14	TRBJ2-7	ASSQVGTASYEQY	GCCAGCAGCCAAGTAGGGACGGCCTCCTACGAGCAGTAC				0.0	0.0	0.0	6.28921e+10	0.0	0.0
TRBV4-3	TRBJ1-1	ASSQVVGANTEAF	GCCAGCAGCCAAGTAGTGGGGGCGAACACTGAAGCTTTC				0.0	0.0	1.04399e+12	0.0	0.0	0.0
TRBV4-3	TRBJ2-1	ASSQVSPVYPKAGGLLL*Q*AV	GCCAGCAGCCAAGTATCACCGGTATACCCGAAAGCGGGAGGGTTGCTATTATGACAATGAGCAGTTC				0.0	0.0	0.0	1.84281e+10	0.0	0.0
TRBV14	TRBJ2-5	ASSQVWLAGRETQY	GCCAGCAGCCAAGTATGGCTAGCGGGCAGAGAGACCCAGTAC				0.0	0.0	0.0	8.74065e+10	0.0	0.0
TRBV14	TRBJ2-7	ASSQVRSSYEQY	GCCAGCAGCCAAGTCAGGAGCTCCTACGAGCAGTAC				0.0	0.0	1.59562e+09	0.0	0.0	0.0
TRBV4-2	TRBJ1-1	ASSQVSGTEAF	GCCAGCAGCCAAGTCAGTGGCACTGAAGCTTTC				0.0	0.0	4.17141e+11	0.0	0.0	0.0
TRBV4-3	TRBJ1-1	ASSQVHPRGVKL	GCCAGCAGCCAAGTCCACCCGAGGGGAGTGAAGCTTTC				0.0	0.0	0.0	1.38802e+12	0.0	0.0
TRBV4-3	TRBJ1-4	ASSQVRGTEKLF	GCCAGCAGCCAAGTCCGGGGTACGGAAAAACTGTTT				0.0	0.0	9.57372e+10	0.0	0.0	0.0
TRBV4-2	TRBJ2-4	ASSQVGTALENIQY	GCCAGCAGCCAAGTCGGGACGGCTCTTGAAAACATTCAGTAC				0.0	0.0	0.0	8.13202e+09	0.0	0.0
TRBV4-1	TRBJ2-3	ASSQVVQGATDTQY	GCCAGCAGCCAAGTCGTACAGGGGGCAACAGATACGCAGTAT				0.0	0.0	3.23683e+10	0.0	0.0	0.0
TRBV4-3	TRBJ1-2	ASSQVTAGGYGYT	GCCAGCAGCCAAGTGACGGCAGGGGGCTATGGCTACACC				0.0	0.0	0.0	1.29673e+12	0.0	0.0
TRBV14	TRBJ2-1	ASSQVPGGCSMSS	GCCAGCAGCCAAGTGCCAGGGGGTTGTTCAATGAGCAGTTC				0.0	0.0	0.0	2.78957e+11	0.0	0.0
TRBV4-1	TRBJ2-1	ASSQVEGRYNEQF	GCCAGCAGCCAAGTGGAAGGCAGGTACAATGAGCAGTTC				0.0	0.0	0.0	1.77856e+12	0.0	0.0
TRBV4-3	TRBJ2-7	ASSQVAETFYEQY	GCCAGCAGCCAAGTGGCAGAGACCTTTTACGAGCAGTAC				0.0	0.0	0.0	5.24101e+09	0.0	0.0
TRBV3-1	TRBJ2-1	ASSQVGLAEGSYNEQF	GCCAGCAGCCAAGTGGGACTAGCGGAGGGGTCCTACAATGAGCAGTTC				0.0	0.0	0.0	1.85971e+09	0.0	0.0
TRBV3-1	TRBJ2-5	ASSQVG*PLQETQY	GCCAGCAGCCAAGTGGGGTAGCCCCTACAAGAGACCCAGTAC				0.0	0.0	0.0	3.04317e+09	0.0	0.0
TRBV4-3	TRBJ1-2	ASSQVVGVLGYT	GCCAGCAGCCAAGTGGTTGGGGTACTTGGCTACACC				0.0	0.0	0.0	1.42522e+11	0.0	0.0
TRBV4-3	TRBJ1-4	ASSQV	GCCAGCAGCCAAGTT				0.0	0.0	0.0	3.04317e+09	0.0	0.0
TRBV4-1	TRBJ1-2	ASSQVNLQTLGGYT	GCCAGCAGCCAAGTTAACCTTCAGACGCTGGGTGGCTACACC				0.0	0.0	0.0	1.49284e+12	0.0	0.0
TRBV4-1	TRBJ2-3	ASSQVSGGRTDTQY	GCCAGCAGCCAAGTTAGCGGGGGCCGCACAGATACGCAGTAT				0.0	0.0	6.04056e+10	0.0	0.0	0.0
TRBV4-3	TRBJ1-2	ASSQVIGNGYT	GCCAGCAGCCAAGTTATAGGGAATGGCTACACC				0.0	0.0	0.0	2.26547e+10	0.0	0.0
TRBV4-3	TRBJ1-2	ASSQVQLNRDRGGMAT	GCCAGCAGCCAAGTTCAACTAAACCGGGACAGGGGAGGTATGGCTACACC				0.0	0.0	4.21244e+12	0.0	0.0	0.0
TRBV3-1	TRBJ1-2	ASSQVPHVAEANYGYT	GCCAGCAGCCAAGTTCCTCACGTGGCAGAAGCTAACTATGGCTACACC				0.0	0.0	0.0	3.3813e+10	0.0	0.0
TRBV4-3	TRBJ1-4	ASSQVLISSRGNEKLF	GCCAGCAGCCAAGTTCTCATTTCCTCCAGGGGTAATGAAAAACTGTTT				0.0	0.0	2.73535e+10	0.0	0.0	0.0
TRBV4-3	TRBJ2-2	ASSQVLSNTGELF	GCCAGCAGCCAAGTTCTGTCGAACACCGGGGAGCTGTTT				0.0	0.0	2.41622e+11	0.0	0.0	0.0
TRBV4-3	TRBJ2-7	ASSQVADYSYEQY	GCCAGCAGCCAAGTTGCAGACTACTCCTACGAGCAGTAC				0.0	0.0	0.0	5.78202e+10	0.0	0.0
TRBV4-2	TRBJ2-3	ASSQVASGVTDTQY	GCCAGCAGCCAAGTTGCTAGCGGGGTTACAGATACGCAGTAT				0.0	0.0	5.12878e+10	0.0	0.0	0.0
TRBV4-3	TRBJ2-5	ASSQVGRVETQY	GCCAGCAGCCAAGTTGGCAGGGTGGAGACCCAGTAC				0.0	0.0	0.0	9.80576e+10	0.0	0.0
TRBV4-3	TRBJ1-4	ASSQVVGTGGPNEKLF	GCCAGCAGCCAAGTTGTCGGGACAGGGGGACCTAATGAAAAACTGTTT				0.0	0.0	0.0	1.09892e+11	0.0	0.0
TRBV14	TRBJ1-2	ASSQVSSGRSPP	GCCAGCAGCCAAGTTTCGTCGGGGCGATCCCCCCCACC				0.0	0.0	0.0	0.0	0.003067342355249549	0.0
TRBV14	TRBJ1-2	ASSQVSSGRSPPT	GCCAGCAGCCAAGTTTCGTCGGGGCGATCCCCCCCCACC				0.0	0.0	0.0	0.0	0.005054929261008821	0.0
TRBV3-1	TRBJ2-3	ASSQVWAGGPTTDTQY	GCCAGCAGCCAAGTTTGGGCGGGAGGACCAACCACAGATACGCAGTAT				0.0	0.0	0.0	0.0	0.0	4.33204e+10
TRBV7-9	TRBJ1-1	ASSQYRGLGTEAF	GCCAGCAGCCAATACAGGGGGCTTGGCACTGAAGCTTTC				0.0	0.0	6.83837e+10	0.0	0.0	0.0
TRBV3-1	TRBJ1-2	ASSQYPSCT	GCCAGCAGCCAATACCCGTCCTGCACC				0.0	0.0	1.36767e+10	0.0	0.0	0.0
TRBV4-3	TRBJ1-3	ASSQYRSGNTIY	GCCAGCAGCCAATACCGCTCTGGAAACACCATATAT				0.0	0.0	0.0	5.27482e+11	0.0	0.0
TRBV4-3	TRBJ2-5	ASSQSPGGRGETQY	GCCAGCAGCCAATCACCGGGGGGTAGGGGAGAGACCCAGTAC				0.0	0.0	0.0	4.95022e+11	0.0	0.0
TRBV4-3	TRBJ2-5	ASSQSPGVGERPS	GCCAGCAGCCAATCACCGGGGGTAGGGGAGAGACCCAGTAC				0.0	0.0	0.0	6.76259e+10	0.0	0.0
TRBV14	TRBJ1-1	ASSQSPGGKL	GCCAGCAGCCAATCCCCAGGGGGAAAGCTTTC				0.0	0.0	0.0	4.04065e+09	0.0	0.0
TRBV14	TRBJ1-1	ASSQSPGGKAF	GCCAGCAGCCAATCCCCAGGGGGGAAAGCTTTC				0.0	0.0	0.0	2.65939e+11	0.0	0.0
TRBV4-3	TRBJ1-3	ASSQSTVHSGNTIY	GCCAGCAGCCAATCGACAGTTCACTCTGGAAACACCATATAT				0.0	0.0	0.0	6.61043e+10	0.0	0.0
TRBV5-6	TRBJ2-6	ASSQSTDLLRGPTS*	GCCAGCAGCCAATCGACGGACCTGCTAAGGGGGCCAACGTCCTGACT				0.0	0.0	0.0	1.18345e+10	0.0	0.0
TRBV5-6	TRBJ2-6	ASSQSTDLLRGANVLT	GCCAGCAGCCAATCGACGGACCTGCTAAGGGGGGCCAACGTCCTGACT				0.0	0.0	0.0	1.33561e+11	0.0	0.0
TRBV16	TRBJ1-5	ASSQSSVWGNNQPQH	GCCAGCAGCCAATCTTCGGTGTGGGGTAACAATCAGCCCCAGCAT				0.0	0.0	0.0	6.54281e+10	0.0	0.0
TRBV4-3	TRBJ2-3	ASSQ*DRTDTQY	GCCAGCAGCCAATGAGACCGCACAGATACGCAGTAT				0.0	0.0	0.0	3.27648e+11	0.0	0.0
TRBV4-3	TRBJ1-4	ASSQLDGSTNEKLF	GCCAGCAGCCAATTAGACGGCTCAACTAATGAAAAACTGTTT				0.0	0.0	0.0	2.43453e+10	0.0	0.0
TRBV3-1	TRBJ2-1	ASSQFQGDCLVLQ*AV	GCCAGCAGCCAATTCCAGGGTGATTGTTTGGTACTACAATGAGCAGTTC				0.0	0.0	0.0	6.76259e+08	0.0	0.0
TRBV4-1	TRBJ1-2	ASSQLPRHPRGYT	GCCAGCAGCCAATTGCCGAGACACCCCCGGGGCTACACC				0.0	0.0	0.0	1.39648e+12	0.0	0.0
TRBV4-1	TRBJ1-2	ASSQLPRHPGAT	GCCAGCAGCCAATTGCCGAGACACCCCGGGGCTACACC				0.0	0.0	0.0	1.62302e+10	0.0	0.0
TRBV3-1	TRBJ2-1	ASSQLDRGPYNEQF	GCCAGCAGCCAATTGGACAGGGGGCCCTACAATGAGCAGTTC				0.0	0.0	1.13973e+10	0.0	0.0	0.0
TRBV16	TRBJ2-7	ASSQFKETERAV	GCCAGCAGCCAATTTAAGGAGACCGAACGAGCAGTAC				0.0	0.0	0.0	4.4464e+10	0.0	0.0
TRBV3-1	TRBJ1-6	ASSHRD*LL*FTPP	GCCAGCAGCCACAGGGACTAGCTCCTATAATTCACCCCTCCAC				0.0	0.0	4.55891e+08	0.0	0.0	0.0
TRBV3-1	TRBJ1-5	ASSHRGLSNQPQH	GCCAGCAGCCACAGGGGTCTGAGCAATCAGCCCCAGCAT				0.0	0.0	0.0	2.70504e+09	0.0	0.0
TRBV14	TRBJ1-3	ASSHRGYTPSGNTIY	GCCAGCAGCCACAGGGGTTATACCCCCTCTGGAAACACCATATAT				0.0	0.0	0.0	0.0	5.54887e+10	0.0
TRBV5-1	TRBJ2-7	ASSHIEGYEQY	GCCAGCAGCCACATCGAGGGGTACGAGCAGTAC				0.0	0.0	6.43719e+11	0.0	0.0	0.0
TRBV5-1	TRBJ2-3	ASSHIEGYEQYFGPGEP*RQQHISLQRCPYQLYAV	GCCAGCAGCCACATCGAGGGGTACGAGCAGTACTTCGGGCCGGGCGAGCCCTGAAGACAGCAGCATATATCTCTGCAGCGTTGCCCTTATCAGCTATACGCAGTAT				0.0	0.0	4.55891e+08	0.0	0.0	0.0
TRBV3-1	TRBJ2-1	ASSHPTDGLLQ*AV	GCCAGCAGCCACCCAACAGACGGGCTCCTACAATGAGCAGTTC				0.0	0.0	0.0	3.3813e+09	0.0	0.0
TRBV4-2	TRBJ2-7	ASSHPGGEQY	GCCAGCAGCCACCCAGGGGGAGAGCAGTAC				0.0	0.0	9.96123e+10	0.0	0.0	0.0
TRBV7-9	TRBJ2-1	ASSHPLAGGLSYNEQF	GCCAGCAGCCACCCCCTAGCGGGAGGGTTATCCTACAATGAGCAGTTC				0.0	0.0	0.0	9.56907e+10	0.0	0.0
TRBV4-3	TRBJ1-2	ASSHPGQGVGYT	GCCAGCAGCCACCCGGGACAGGGGGTTGGCTACACC				0.0	0.0	0.0	2.22827e+12	0.0	0.0
TRBV4-1	TRBJ1-2	ASSHPTP*FGDYGYT	GCCAGCAGCCACCCTACCCCTTAATTTGGGGACTATGGCTACACC				0.0	0.0	4.51332e+10	0.0	0.0	0.0
TRBV4-1	TRBJ2-3	ASSHRTGDTDTQY	GCCAGCAGCCACCGGACAGGAGACACAGATACGCAGTAT				0.0	0.0	1.45885e+11	0.0	0.0	0.0
TRBV4-3	TRBJ2-1	ASSHRTGNEQF	GCCAGCAGCCACCGGACAGGGAATGAGCAGTTC				0.0	0.0	0.0	6.62734e+10	0.0	0.0
TRBV4-1	TRBJ2-7	ASSHRASSRDEQY	GCCAGCAGCCACCGGGCCAGCTCTCGGGACGAGCAGTAC				0.0	0.0	1.10554e+12	0.0	0.0	0.0
TRBV14	TRBJ1-1	ASSHRGSDTEAF	GCCAGCAGCCACCGGGGCTCGGACACTGAAGCTTTC				0.0	0.0	0.0	1.09554e+12	0.0	0.0
TRBV4-3	TRBJ2-6	ASSHLPEAVELWGQRPD	GCCAGCAGCCACCTGCCGGAGGCGGTAGAGCTCTGGGGCCAACGTCCTGACT				0.0	0.0	0.0	4.09137e+09	0.0	0.0
TRBV4-1	TRBJ2-5	ASSHLDRGFQETQY	GCCAGCAGCCACCTGGACAGGGGGTTTCAAGAGACCCAGTAC				0.0	0.0	0.0	4.22662e+11	0.0	0.0
TRBV7-9	TRBJ1-2	ASSHLGTANYGYT	GCCAGCAGCCACCTGGGCACCGCTAACTATGGCTACACC				0.0	0.0	0.0	4.99925e+11	0.0	0.0
TRBV4-3	TRBJ1-2	ASSHAGPYGYT	GCCAGCAGCCACGCAGGACCCTATGGCTACACC				0.0	0.0	0.0	2.81155e+11	0.0	0.0
TRBV4-1	TRBJ1-6	ASSHGGNSPLH	GCCAGCAGCCACGGAGGGAATTCACCCCTCCAC				0.0	0.0	0.0019607887832487274	0.0	0.0	0.0
TRBV5-8	TRBJ2-5	ASSHGTGGRETQY	GCCAGCAGCCACGGGACAGGGGGTCGGGAGACCCAGTAC				1.9064e+11	0.0	3.7611e+10	0.0	0.0	0.0
TRBV5-6	TRBJ2-7	ASSHGTRGVRAV	GCCAGCAGCCACGGGACTAGGGGGGTGCGAGCAGTAC				0.0	0.0	0.0	5.32554e+10	0.0	0.0
TRBV5-6	TRBJ2-7	ASSHGTRGCEQY	GCCAGCAGCCACGGGACTAGGGGGTGCGAGCAGTAC				0.0	0.0	0.0	8.79137e+09	0.0	0.0
TRBV5-1	TRBJ2-2	ASSHGMGPGELF	GCCAGCAGCCACGGGATGGGGCCCGGGGAGCTGTTT				0.0	0.0	0.0	3.17842e+11	0.0	0.0
TRBV5-1	TRBJ2-4	ASSHGQAGGDLNIQY	GCCAGCAGCCACGGGCAAGCGGGGGGGGATTTAAACATTCAGTAC				0.0	0.0	3.87508e+09	0.0	0.0	0.0
TRBV7-9	TRBJ1-4	ASSHVIYVTATTNEKLF	GCCAGCAGCCACGTTATATATGTGACAGCTACAACTAATGAAAAACTGTTT				0.0	0.0	0.0	1.52158e+10	0.0	0.0
TRBV7-9	TRBJ1-6	ASSHSSNRDRRGDNSPLH	GCCAGCAGCCACTCATCTAACCGGGACAGGCGTGGTGATAATTCACCCCTCCAC				0.0	0.0	1.86915e+12	0.0	0.0	0.0
TRBV7-3	TRBJ2-3	ASSHSSGGPVSTDTQY	GCCAGCAGCCACTCTAGCGGGGGACCCGTGAGCACAGATACGCAGTAT				0.0	0.0	0.0	1.12597e+12	0.0	0.0
TRBV3-1	TRBJ1-3	ASSQKQGATIY	GCCAGCAGCCAGAAACAGGGGGCCACCATATAT				0.0	0.0	0.0	6.76259e+08	0.0	0.0
TRBV7-3	TRBJ2-2	ASSQNTGELF	GCCAGCAGCCAGAACACCGGGGAGCTGTTT				0.0	0.0	0.0	2.35e+11	0.0	0.0
TRBV4-1	TRBJ2-7	ASSQNRAPDYEQY	GCCAGCAGCCAGAACAGGGCCCCAGACTACGAGCAGTAC				0.0	0.0	2.87212e+11	0.0	0.0	0.0
TRBV4-2	TRBJ1-4	ASSQKTGVTNEKLF	GCCAGCAGCCAGAAGACCGGGGTAACTAATGAAAAACTGTTT				0.0	0.0	1.664e+10	0.0	0.0	0.0
TRBV4-2	TRBJ2-2	ASSQKDSRTGELF	GCCAGCAGCCAGAAGGACTCGCGAACCGGGGAGCTGTTT				0.0	0.0	0.0	4.46331e+10	0.0	0.0
TRBV6-1	TRBJ1-4	ASSQTADNEKLF	GCCAGCAGCCAGACAGCAGATAATGAAAAACTGTTT				0.0	0.0	0.0	2.23166e+10	0.0	0.0
TRBV3-1	TRBJ1-1	ASSQTGEIGAF	GCCAGCAGCCAGACAGGAGAAATAGGAGCTTTC				0.0	0.0	0.0	1.85971e+09	0.0	0.0
TRBV4-2	TRBJ1-2	ASSQTGKGTMAT	GCCAGCAGCCAGACAGGGAAAGGGACTATGGCTACACC				0.0	0.0	0.0	1.64669e+11	0.0	0.0
TRBV4-2	TRBJ1-1	ASSQTGAARSGTEAF	GCCAGCAGCCAGACAGGGGCCGCGCGGTCTGGCACTGAAGCTTTC				0.0	0.0	2.62138e+11	0.0	0.0	0.0
TRBV7-6	TRBJ1-4	ASSQTGGSEKLF	GCCAGCAGCCAGACAGGGGGCTCTGAAAAACTGTTT				0.0	0.0	4.49053e+10	0.0	0.0	0.0
TRBV5-4	TRBJ1-6	ASSQTGVLNSPLH	GCCAGCAGCCAGACAGGGGTACTCAATTCACCCCTCCAC				0.0	0.0	0.0	3.7431e+11	0.0	0.0
TRBV4-1	TRBJ1-4	ASSQTGYPNEKLF	GCCAGCAGCCAGACAGGGTATCCTAATGAAAAACTGTTT				0.0	0.0	0.0	1.14964e+11	0.0	0.0
TRBV14	TRBJ1-6	ASSQTVSSPLH	GCCAGCAGCCAGACAGTGTCCTCACCCCTCCAC				0.0	0.0	0.0	1.3204e+12	0.0	0.0
TRBV7-8	TRBJ2-2	ASSQTSGRSGELF	GCCAGCAGCCAGACTAGCGGGAGATCCGGGGAGCTGTTT				0.0	0.0	0.0	0.0011459213703177286	0.0	0.0
TRBV4-2	TRBJ2-7	ASSQTSGAAYEQY	GCCAGCAGCCAGACTAGCGGGGCCGCCTACGAGCAGTAC				0.0	0.0	0.0	7.79389e+10	0.0	0.0
TRBV3-1	TRBJ2-3	ASSQTRGRTDTQY	GCCAGCAGCCAGACTCGCGGGAGAACAGATACGCAGTAT				0.0	0.0	0.0	1.69065e+10	0.0	0.0
TRBV7-2	TRBJ1-5	ASSQRQGGYQPQH	GCCAGCAGCCAGAGACAGGGGGGTTATCAGCCCCAGCAT				0.0	0.0	1.19216e+12	0.0	0.0	0.0
TRBV7-2	TRBJ2-2	ASSQSPLAGNTGELF	GCCAGCAGCCAGAGCCCCCTAGCGGGGAACACCGGGGAGCTGTTT				0.0	0.0	0.0	1.48439e+12	0.0	0.0
TRBV7-2	TRBJ2-2	ASSQSP*RGTPGSC	GCCAGCAGCCAGAGCCCCTAGCGGGGAACACCGGGGAGCTGTTT				0.0	0.0	0.0	1.77518e+11	0.0	0.0
TRBV27	TRBJ2-7	ASSQRLANPREQY	GCCAGCAGCCAGAGGCTAGCGAACCCGAGGGAGCAGTAC				0.0	0.0	0.0	5.04151e+11	0.0	0.0
TRBV4-1	TRBJ1-1	ASSQRDRVH*SF	GCCAGCAGCCAGAGGGACAGGGTACACTGAAGCTTTC				0.0	0.0	0.0	7.41856e+11	0.0	0.0
TRBV12-3	TRBJ2-3	ASSQIGD*RAGSTDTQY	GCCAGCAGCCAGATAGGGGACTAGCGGGCCGGTAGCACAGATACGCAGTAT				0.0	0.0	2.62138e+11	0.0	0.0	0.0
TRBV4-3	TRBJ1-2	ASSQMTGPYGYT	GCCAGCAGCCAGATGACAGGGCCCTATGGCTACACC				0.0	0.0	0.0	3.9054e+10	0.0	0.0
TRBV7-9	TRBJ2-7	ASSQMGVVGSS	GCCAGCAGCCAGATGGGGGTGGTGGGGAGCAGTAC				0.0	0.0	1.2765e+11	0.0	0.0	0.0
TRBV7-9	TRBJ2-7	ASSQMGVVGEQY	GCCAGCAGCCAGATGGGGGTGGTGGGGGAGCAGTAC				0.0	0.0	1.0759e+12	0.0	0.0	0.0
TRBV4-1	TRBJ2-5	ASSQQGGTSGIETQY	GCCAGCAGCCAGCAAGGGGGTACTAGCGGAATAGAGACCCAGTAC				0.0	0.0	3.07271e+11	0.0	0.0	0.0
TRBV3-1	TRBJ1-2	ASSQPGTLYT	GCCAGCAGCCAGCCAGGGACCTTATACACC				0.0	0.0	0.0	4.39569e+09	0.0	0.0
TRBV12-3	TRBJ2-5	ASSQPLGARIGTQY	GCCAGCAGCCAGCCCCTCGGGGCCCGTATTGGGACCCAGTAC				0.0	0.0	2.75814e+11	0.0	0.0	0.0
TRBV12-3	TRBJ2-2	ASSQRAGHRGAV	GCCAGCAGCCAGCGGGCAGGGCACCGGGGAGCTGTTT				0.0	0.0	0.0	4.76763e+11	0.0	0.0
TRBV3-1	TRBJ1-2	ASSQERQDQMAT	GCCAGCAGCCAGGAACGCCAAGACCAGATGGCTACACC				0.0	0.0	0.0	4.22662e+09	0.0	0.0
TRBV5-1	TRBJ2-5	ASSQDSPAQETQY	GCCAGCAGCCAGGACAGCCCGGCCCAAGAGACCCAGTAC				0.0	0.0	0.0	1.21727e+10	0.0	0.0
TRBV16	TRBJ2-6	ASSQDSSGANVLT	GCCAGCAGCCAGGACAGCTCTGGGGCCAACGTCCTGACT				0.0	0.0	1.70959e+11	0.0	0.0	0.0
TRBV3-1	TRBJ1-1	ASSQDRETTF	GCCAGCAGCCAGGACAGGGAAACGACTTTC				0.0	0.0	0.0	1.52158e+10	0.0	0.0
TRBV6-1	TRBJ1-2	ASSQDREDYGYT	GCCAGCAGCCAGGACAGGGAGGACTATGGCTACACC				0.0	0.0	0.0	3.12939e+09	0.0	0.0
TRBV4-1	TRBJ1-5	ASSQDRGSNQPQH	GCCAGCAGCCAGGACAGGGGTAGCAATCAGCCCCAGCAT				0.0	0.0	2.68064e+12	0.0	0.0	0.0
TRBV4-3	TRBJ1-2	ASSQDLGRLWLH	GCCAGCAGCCAGGACCTGGGGCGGCTATGGCTACACC				0.0	0.0	0.0	1.48608e+12	0.0	0.0
TRBV14	TRBJ2-1	ASSQDGQGSYNEQF	GCCAGCAGCCAGGACGGACAGGGTTCCTACAATGAGCAGTTC				0.0	0.0	0.0	1.09892e+11	0.0	0.0
TRBV3-1	TRBJ1-5	ASSQARDIGQPQH	GCCAGCAGCCAGGCCCGGGACATCGGTCAGCCCCAGCAT				0.0	0.0	0.0	1.01439e+09	0.0	0.0
TRBV4-3	TRBJ2-7	ASSQAWDRGNEQY	GCCAGCAGCCAGGCTTGGGACAGGGGCAACGAGCAGTAC				0.0	0.0	2.55299e+11	0.0	0.0	0.0
TRBV7-9	TRBJ1-2	ASSQGQATMAT	GCCAGCAGCCAGGGACAGGCTACTATGGCTACACC				0.0	0.0	3.39639e+11	0.0	0.0	0.0
TRBV7-9	TRBJ2-1	ASSQGQGHEQF	GCCAGCAGCCAGGGACAGGGACATGAGCAGTTC				0.01011391200778538	0.0	0.023979658127061484	0.0	0.0	0.0
TRBV6-2	TRBJ2-3	ASSQGQGVLTDTQY	GCCAGCAGCCAGGGACAGGGAGTGTTAACAGATACGCAGTAT				0.0	0.0	0.0	1.23079e+11	0.0	0.0
TRBV7-9	TRBJ2-7	ASSQGQVATSS	GCCAGCAGCCAGGGACAGGTAGCTACGAGCAGTAC				0.0	0.0	1.36767e+10	0.0	0.0	0.0
TRBV4-3	TRBJ2-7	ASSQGTGDYEQY	GCCAGCAGCCAGGGCACAGGGGACTACGAGCAGTAC				0.0	0.0	4.1942e+10	0.0	0.0	0.0
TRBV4-2	TRBJ2-1	ASSQGTSGPTMSS	GCCAGCAGCCAGGGCACTAGCGGCCCTACAATGAGCAGTTC				0.0	0.0	0.0	0.0	0.0	0.006593368509517497
TRBV4-1	TRBJ1-2	ASSQGPTGEGGYT	GCCAGCAGCCAGGGCCCTACAGGGGAGGGAGGCTACACC				0.0022223190552965273	0.0	0.0	0.0	0.0	0.0
TRBV5-6	TRBJ2-2	ASSQGVGLYTGELF	GCCAGCAGCCAGGGCGTCGGACTCTACACCGGGGAGCTGTTT				0.0	0.0	0.0	1.11583e+11	0.0	0.0
TRBV4-3	TRBJ1-2	ASSQGTTAYGYT	GCCAGCAGCCAGGGGACAACTGCTTATGGCTACACC				0.0	0.0	0.0	1.33899e+12	0.0	0.0
TRBV4-3	TRBJ2-1	ASSQGTADNEQF	GCCAGCAGCCAGGGGACAGCCGACAATGAGCAGTTC				0.0	0.0	8.4112e+10	0.0	0.0	0.0
TRBV14	TRBJ1-6	ASSQGGLPLH	GCCAGCAGCCAGGGGGGCCTACCCCTCCAC				0.0	0.0	0.0	1.98989e+12	0.0	0.0
TRBV4-3	TRBJ2-7	ASSQGSASSYEQY	GCCAGCAGCCAGGGTAGCGCGAGCTCCTACGAGCAGTAC				7.72546e+11	0.0	0.0	0.0	0.0	0.0
TRBV4-1	TRBJ1-6	ASSQVNDSPLH	GCCAGCAGCCAGGTAAACGATTCACCCCTCCAC				0.0	0.0	0.0	3.40835e+11	0.0	0.0
TRBV4-1	TRBJ2-3	ASSQVAGGITDTQY	GCCAGCAGCCAGGTAGCGGGAGGGATCACAGATACGCAGTAT				0.0	0.0	3.62434e+10	0.0	0.0	0.0
TRBV4-3	TRBJ1-1	ASSQYVMNTEAF	GCCAGCAGCCAGTACGTCATGAACACTGAAGCTTTC				0.0	0.0	0.0	5.81583e+11	0.0	0.0
TRBV4-2	TRBJ2-2	ASSQSGQEGTGELF	GCCAGCAGCCAGTCGGGACAGGAAGGGACCGGGGAGCTGTTT				0.0	0.0	1.35856e+11	0.0	0.0	0.0
TRBV4-1	TRBJ2-7	ASSQCPRQSPLVSS	GCCAGCAGCCAGTGCCCAAGACAGTCTCCCCTAGTGAGCAGTAC				0.0	0.0	0.0	8.05594e+11	0.0	0.0
TRBV7-8	TRBJ2-5	ASSHKETQY	GCCAGCAGCCATAAAGAGACCCAGTAC				0.0	0.0	0.0	1.26799e+11	0.0	0.0
TRBV7-6	TRBJ2-3	ASSHRQGLRTDTQY	GCCAGCAGCCATAGACAGGGGTTGAGAACAGATACGCAGTAT				0.0	0.0	2.44358e+11	0.0	0.0	0.0
TRBV4-3	TRBJ1-1	ASSHQLGETNAEAF	GCCAGCAGCCATCAACTTGGGGAGACGAACGCTGAAGCTTTC				0.0	0.0	0.0	1.18514e+12	0.0	0.0
TRBV11-3	TRBJ1-1	ASSHQAVDTEAF	GCCAGCAGCCATCAGGCAGTGGACACTGAAGCTTTC				0.0	0.0	0.0	1.94425e+11	0.0	0.0
TRBV11-3	TRBJ2-3	ASSHPADSYLSREDTQY	GCCAGCAGCCATCCCGCGGACTCCTATCTAAGTCGAGAAGATACGCAGTAT				0.0	0.0	4.05743e+11	0.0	0.0	0.0
TRBV3-1	TRBJ2-7	ASSHPSGATTSS	GCCAGCAGCCATCCTAGCGGGGCCACTACGAGCAGTAC				0.0	0.0	0.0	2.8741e+09	0.0	0.0
TRBV3-1	TRBJ1-2	ASSHRGPGYGYT	GCCAGCAGCCATCGGGGACCGGGGTATGGCTACACC				0.0	0.0	0.0	8.45324e+08	0.0	0.0
TRBV5-6	TRBJ1-2	ASSHRGAGVYGYT	GCCAGCAGCCATCGGGGGGCAGGGGTTTATGGCTACACC				0.0	0.0	0.0	0.0	0.0013890367071370288	0.0
TRBV3-1	TRBJ2-1	ASSHLFEGGNYNEQF	GCCAGCAGCCATCTTTTCGAGGGGGGGAATTACAATGAGCAGTTC				0.0	0.0	0.0	5.07194e+08	0.0	0.0
TRBV4-3	TRBJ2-3	ASSHDPLATSHRDTQY	GCCAGCAGCCATGATCCCCTAGCGACCAGTCACAGAGATACGCAGTAT				0.0	0.0	0.0	1.01439e+11	0.0	0.0
TRBV6-1	TRBJ2-7	ASSHDWYEQY	GCCAGCAGCCATGATTGGTACGAGCAGTAC				0.0	0.0	0.0	1.33054e+12	0.0	0.0
TRBV11-2	TRBJ2-7	ASSHAGSYEQY	GCCAGCAGCCATGCCGGGAGTTACGAGCAGTAC				5.28345e+11	0.0	0.0	0.0	0.0	0.0
TRBV4-2	TRBJ2-5	ASSHGQLETQY	GCCAGCAGCCATGGACAGTTAGAGACCCAGTAC				0.0	0.0	0.0	3.14292e+12	0.0	0.0
TRBV4-2	TRBJ2-2	ASSHGEASGGLNTGELF	GCCAGCAGCCATGGGGAGGCTAGCGGGGGTTTGAACACCGGGGAGCTGTTT				0.0	0.0	0.0	5.66536e+11	0.0	0.0
TRBV11-2	TRBJ1-2	ASSHYLGREKNYGYT	GCCAGCAGCCATTACTTGGGCAGGGAAAAAAACTATGGCTACACC				0.0	0.0	0.0	9.34928e+10	0.0	0.0
TRBV11-2	TRBJ1-2	ASSHYLGREKTMAT	GCCAGCAGCCATTACTTGGGCAGGGAAAAAACTATGGCTACACC				0.0	0.0	0.0	2.78957e+11	0.0	0.0
TRBV7-3	TRBJ2-7	ASSPNRGRLLRAV	GCCAGCAGCCCAAACAGGGGACGACTCCTACGAGCAGTAC				0.0	0.0	0.0	3.73971e+12	0.0	0.0
TRBV7-8	TRBJ1-5	ASSPTGGRNQPQH	GCCAGCAGCCCAACAGGGGGCCGCAATCAGCCCCAGCAT				0.0	0.0	1.01892e+12	0.0	0.0	0.0
TRBV5-4	TRBJ1-2	ASSPTGVLNYGYT	GCCAGCAGCCCAACAGGGGTACTTAACTATGGCTACACC				0.0	0.0	0.0	0.0019863426054681312	0.0	0.0
TRBV5-4	TRBJ2-1	ASSPTPYTSGGSYNEQF	GCCAGCAGCCCAACGCCGTACACTAGCGGGGGCTCCTACAATGAGCAGTTC				0.0	0.0	0.0	1.39648e+12	0.0	0.0
TRBV9	TRBJ1-1	ASSPRTGGSNTEAF	GCCAGCAGCCCAAGAACCGGGGGATCGAACACTGAAGCTTTC				0.0	0.0	0.0	2.6205e+11	0.0	0.0
TRBV7-9	TRBJ1-1	ASSPRQGVKDTEAF	GCCAGCAGCCCAAGACAGGGAGTAAAGGACACTGAAGCTTTC				0.0	0.0	0.0	7.07029e+11	0.0	0.0
TRBV7-3	TRBJ1-5	ASSPRGRGQSAPA	GCCAGCAGCCCAAGAGGGAGGGGGCAATCAGCCCCAGCAT				0.0	0.0	0.0	1.12766e+12	0.0	0.0
TRBV7-3	TRBJ1-5	ASSPRGRGAISPS	GCCAGCAGCCCAAGAGGGAGGGGGGCAATCAGCCCCAGCAT				0.0	0.0	0.0	4.05925e+11	0.0	0.0
TRBV7-6	TRBJ2-3	ASSPSHDRVDTQY	GCCAGCAGCCCAAGCCACGATAGGGTAGATACGCAGTAT				0.0	0.0	0.0	1.6991e+12	0.0	0.0
TRBV7-9	TRBJ2-1	ASSPRTSGRVYNEQF	GCCAGCAGCCCAAGGACTAGCGGGAGGGTCTACAATGAGCAGTTC				0.0	0.0	0.0	4.55123e+12	0.0	0.0
TRBV5-4	TRBJ2-3	ASSPRIAGRTDTQY	GCCAGCAGCCCAAGGATAGCGGGCCGCACAGATACGCAGTAT				6.53623e+09	0.0	0.0	0.0	0.0	0.0
TRBV6-4	TRBJ2-3	ASSPRGTP*FHRYAV	GCCAGCAGCCCAAGGGGGACTCCGTAATTTCACAGATACGCAGTAT				0.0	0.0	1.13973e+10	0.0	0.0	0.0
TRBV7-2	TRBJ2-3	ASSPQIGQGIDTQY	GCCAGCAGCCCACAAATAGGACAGGGAATAGATACGCAGTAT				0.0	0.0	0.0	2.73547e+11	0.0	0.0
TRBV6-1	TRBJ2-1	ASSPQGKRLHNEQF	GCCAGCAGCCCACAGGGAAAAAGGCTACACAATGAGCAGTTC				0.0	0.0	0.0	5.42698e+10	0.0	0.0
TRBV5-1	TRBJ1-1	ASSPQGIEAF	GCCAGCAGCCCACAGGGCATTGAAGCTTTC				0.0	0.0	0.0	5.02123e+10	0.0	0.0
TRBV11-2	TRBJ2-5	ASSPQGVFQETQY	GCCAGCAGCCCACAGGGGGTCTTCCAAGAGACCCAGTAC				0.0	0.0	2.63961e+12	0.0	0.0	0.0
TRBV7-2	TRBJ1-5	ASSPQWGSNQPQH	GCCAGCAGCCCACAGTGGGGAAGCAATCAGCCCCAGCAT				0.0	0.0	0.0	2.86565e+11	0.0	0.0
TRBV11-3	TRBJ2-2	ASSPHPGGWAGSC	GCCAGCAGCCCACATCCGGGAGGATGGGCGGGGAGCTGTTT				0.0	0.0	3.30521e+10	0.0	0.0	0.0
TRBV11-2	TRBJ1-2	ASSPPQGRGYGYT	GCCAGCAGCCCACCACAGGGGAGGGGTTATGGCTACACC				0.0	0.0	0.0	1.61964e+12	0.0	0.0
TRBV6-1	TRBJ1-3	ASSPPIRVFGNTIY	GCCAGCAGCCCACCCATAAGGGTTTTTGGAAACACCATATAT				0.0	0.0	0.0	5.07194e+10	0.0	0.0
TRBV23-1	TRBJ2-4	ASSPPPASV	GCCAGCAGCCCACCCCCCGCTTCAGTAC				8.17029e+09	0.0	0.0	0.0	0.0	0.0
TRBV28	TRBJ1-1	ASSPPYRVSNTEAF	GCCAGCAGCCCACCCTACCGGGTCTCGAACACTGAAGCTTTC				0.0	0.0	0.0	1.63655e+11	0.0	0.0
TRBV7-9	TRBJ1-4	ASSPPQGATNEKLF	GCCAGCAGCCCACCGCAGGGTGCAACTAATGAAAAACTGTTT				0.0	0.0	0.0	6.80824e+11	0.0	0.0
TRBV7-2	TRBJ1-2	ASSPRQLSMAT	GCCAGCAGCCCACGACAGCTTTCTATGGCTACACC				0.0	0.0	0.0	3.07022e+11	0.0	0.0
TRBV11-1	TRBJ2-7	ASSPRGDPYTSS	GCCAGCAGCCCACGAGGGGACCCATATACGAGCAGTAC				0.0	0.0	0.0	3.04317e+11	0.0	0.0
TRBV4-1	TRBJ1-5	ASSPRTEYNQPQH	GCCAGCAGCCCACGGACAGAATACAATCAGCCCCAGCAT				0.0	0.0	0.0	2.22489e+11	0.0	0.0
TRBV7-9	TRBJ1-3	ASSPRDRALSGNTIY	GCCAGCAGCCCACGGGACAGGGCACTCTCTGGAAACACCATATAT				0.0	0.0	6.65601e+10	0.0	0.0	0.0
TRBV11-2	TRBJ1-2	ASSPLGSYGYT	GCCAGCAGCCCACTCGGTTCCTATGGCTACACC				0.0	0.0	0.0	7.99677e+10	0.0	0.0
TRBV11-2	TRBJ2-1	ASSPLLAGGMWEQF	GCCAGCAGCCCACTTTTAGCGGGAGGTATGTGGGAGCAGTTC				0.0	0.0	0.0	5.51151e+10	0.0	0.0
TRBV14	TRBJ1-1	ASSPETPNTEAF	GCCAGCAGCCCAGAAACTCCGAACACTGAAGCTTTC				0.0	0.0	0.0	1.04482e+11	0.0	0.0
TRBV7-3	TRBJ2-7	ASSPEPLRTGGNYEQY	GCCAGCAGCCCAGAACCCCTCCGGACAGGGGGCAACTACGAGCAGTAC				0.0	0.0	0.0	8.48705e+10	0.0	0.0
TRBV7-3	TRBJ2-7	ASSPEPSGQGATTSS	GCCAGCAGCCCAGAACCCTCCGGACAGGGGGCAACTACGAGCAGTAC				0.0	0.0	0.0	1.65684e+10	0.0	0.0
TRBV9	TRBJ1-2	ASSPDNNYGYT	GCCAGCAGCCCAGACAATAACTATGGCTACACC				0.0	0.0	0.0	5.12266e+10	0.0	0.0
TRBV7-2	TRBJ1-2	ASSPDGYGYT	GCCAGCAGCCCAGACGGTTATGGCTACACC				0.0	0.0	0.0	8.43972e+11	0.0	0.0
TRBV7-2	TRBJ2-3	ASSPD*REVRYAV	GCCAGCAGCCCAGACTAGCGGGAGGTTAGATACGCAGTAT				0.0	0.0	0.0	3.87158e+10	0.0	0.0
TRBV7-7	TRBJ1-1	ASSPEQGDSP*SF	GCCAGCAGCCCAGAGCAGGGGGACTCACCCTGAAGCTTTC				0.0	0.0	0.0	2.03554e+10	0.0	0.0
TRBV7-9	TRBJ2-5	ASSPEDFETQY	GCCAGCAGCCCAGAGGACTTCGAGACCCAGTAC				0.0	0.0	0.0	6.21651e+11	0.0	0.0
TRBV7-8	TRBJ1-2	ASSPESGGTYGYT	GCCAGCAGCCCAGAGTCAGGGGGCACCTATGGCTACACC				0.0	0.0	8.16046e+10	0.0	0.0	0.0
TRBV7-2	TRBJ2-1	ASSPAPISLAGGPMSS	GCCAGCAGCCCAGCACCAATCTCGCTAGCGGGGGGGCCAATGAGCAGTTC				0.0	0.0	1.09414e+11	0.0	0.0	0.0
TRBV6-1	TRBJ2-3	ASSPAGTEYTDTQY	GCCAGCAGCCCAGCCGGGACAGAATACACAGATACGCAGTAT				0.0	0.0	1.28105e+12	0.0	0.0	0.0
TRBV7-9	TRBJ1-3	ASSPADSPAGSGNTIY	GCCAGCAGCCCAGCGGACAGCCCTGCCGGCTCTGGAAACACCATATAT				0.0	0.0	0.0	2.65432e+10	0.0	0.0
TRBV7-9	TRBJ2-1	ASSPAGGLEQF	GCCAGCAGCCCAGCGGGAGGGCTTGAGCAGTTC				0.0	0.0	2.53476e+11	0.0	0.0	0.0
TRBV7-9	TRBJ1-1	ASSPGRENTEAF	GCCAGCAGCCCAGGAAGGGAGAACACTGAAGCTTTC				0.0	0.0	0.0	2.20799e+12	0.0	0.0
TRBV4-3	TRBJ1-1	ASSPGQGSTEAF	GCCAGCAGCCCAGGACAGGGGAGCACTGAAGCTTTC				0.0	0.0	0.0	9.50144e+10	0.0	0.0
TRBV11-3	TRBJ1-3	ASSPGQGPGNTIY	GCCAGCAGCCCAGGACAGGGGCCGGGAAACACCATATAT				0.0	0.0	0.0	8.3349e+10	0.0	0.0
TRBV5-1	TRBJ1-5	ASSPGLRNNQPQH	GCCAGCAGCCCAGGACTAAGGAACAATCAGCCCCAGCAT				0.0	0.0	0.0	4.08799e+10	0.0	0.0
TRBV9	TRBJ2-1	ASSPGTGEPIYNEQF	GCCAGCAGCCCAGGGACAGGCGAACCGATCTACAATGAGCAGTTC				0.0	0.0	0.0	2.95863e+11	0.0	0.0
TRBV4-3	TRBJ2-7	ASSPGTSGVLRAV	GCCAGCAGCCCAGGGACTAGCGGGGTCCTACGAGCAGTAC				0.0	0.0	0.0	2.59176e+12	0.0	0.0
TRBV7-2	TRBJ2-1	ASSPGMGQGTTEQF	GCCAGCAGCCCAGGGATGGGACAGGGAACGACTGAGCAGTTC				0.0	0.0	0.0	1.8614e+11	0.0	0.0
TRBV11-3	TRBJ1-3	ASSPGQGPGNTIY	GCCAGCAGCCCAGGGCAGGGGCCTGGAAACACCATATAT				0.0	0.0	0.0	1.02622e+10	0.0	0.0
TRBV11-2	TRBJ2-7	ASSPGGGTYEQY	GCCAGCAGCCCAGGGGGAGGGACCTACGAGCAGTAC				0.0	0.0	0.0	8.31799e+10	0.0	0.0
TRBV9	TRBJ1-1	ASSPGGRTPRVLH*SF	GCCAGCAGCCCAGGGGGCCGTACACCAAGAGTTCTACACTGAAGCTTTC				0.0	0.0	0.0	2.41763e+11	0.0	0.0
TRBV7-8	TRBJ2-7	ASSPGGRLGTSS	GCCAGCAGCCCAGGGGGGAGGCTAGGTACGAGCAGTAC				0.0	0.0	0.0	1.16655e+11	0.0	0.0
TRBV7-8	TRBJ2-7	ASSPGGEARYEQY	GCCAGCAGCCCAGGGGGGGAGGCTAGGTACGAGCAGTAC				0.0	0.0	0.0	8.26727e+10	0.0	0.0
TRBV7-9	TRBJ2-2	ASSPGVKIGELF	GCCAGCAGCCCAGGGGTCAAGATCGGGGAGCTGTTT				0.0	0.0	7.86413e+10	0.0	0.0	0.0
TRBV7-9	TRBJ1-6	ASSPVDSPLH	GCCAGCAGCCCAGTAGATTCACCCCTCCAC				0.0	0.0	3.11146e+12	0.0	0.0	0.0
TRBV11-2	TRBJ1-5	ASSP*AWVKEDPS	GCCAGCAGCCCATAAGCTTGGGTGAAAGAGGACCCCAGCAT				0.0	0.0	3.96625e+10	0.0	0.0	0.0
TRBV7-3	TRBJ1-2	ASSPYTDRTR*LWLH	GCCAGCAGCCCATACACCGACAGGACTAGGTAGCTATGGCTACACC				0.0	0.0	0.0	3.00935e+12	0.0	0.0
TRBV7-9	TRBJ1-2	ASSPYPGFEGYT	GCCAGCAGCCCATACCCGGGGTTCGAGGGCTACACC				0.0	0.0	0.0	0.0015905618548169359	0.0	0.0
TRBV11-2	TRBJ1-2	ASSP*TGSNYGYT	GCCAGCAGCCCATAGACAGGGTCTAACTATGGCTACACC				0.0	0.0	5.90379e+10	0.0	0.0	0.0
TRBV10-2	TRBJ2-1	ASSPSGIGSGHEQF	GCCAGCAGCCCATCCGGGATCGGGTCAGGTCATGAGCAGTTC				0.0	0.0	0.0	1.29504e+12	0.0	0.0
TRBV9	TRBJ1-1	ASSPSGHTEAF	GCCAGCAGCCCATCGGGCCACACTGAAGCTTTC				0.0	0.0	0.0	0.0	6.34936e+11	0.0
TRBV7-9	TRBJ2-5	ASSPKRLAGGQETQY	GCCAGCAGCCCCAAGCGACTAGCGGGAGGGCAAGAGACCCAGTAC				0.0	0.0	0.0	0.0	0.0	0.02697129588715896
TRBV5-6	TRBJ1-6	ASSPTGAYSPLH	GCCAGCAGCCCCACAGGGGCCTATTCACCCCTCCAC				0.0	0.0	0.0	6.03561e+10	0.0	0.0
TRBV7-3	TRBJ1-1	ASSPTPINQH*SF	GCCAGCAGCCCCACCCCGATCAACCAACACTGAAGCTTTC				0.0	0.0	5.69864e+09	0.0	0.0	0.0
TRBV7-9	TRBJ1-2	ASSPTFTNYGYT	GCCAGCAGCCCCACCTTCACTAACTATGGCTACACC				0.0	0.0	0.0	7.65356e+11	0.0	0.0
TRBV11-1	TRBJ2-7	ASSPTRGPIYEQY	GCCAGCAGCCCCACGAGGGGACCCATATACGAGCAGTAC				0.0	0.0	0.0	2.0254e+12	0.0	0.0
TRBV4-1	TRBJ1-1	ASSPT**TLKL	GCCAGCAGCCCCACTTGATGAACACTGAAGCTTTC				0.0	0.0	0.0	9.58598e+10	0.0	0.0
TRBV4-1	TRBJ2-5	ASSPRGGLAGGLGIQETQY	GCCAGCAGCCCCAGAGGGGGTCTAGCGGGGGGGTTGGGGATACAAGAGACCCAGTAC				0.0	0.0	2.59858e+10	0.0	0.0	0.0
TRBV4-1	TRBJ2-5	ASSPRGGLAGGWGYKRPS	GCCAGCAGCCCCAGAGGGGGTCTAGCGGGGGGTTGGGGATACAAGAGACCCAGTAC				0.0	0.0	5.24275e+09	0.0	0.0	0.0
TRBV7-2	TRBJ2-1	ASSPSTNLASGGANEQF	GCCAGCAGCCCCAGCACCAATCTCGCTAGCGGGGGGGCCAATGAGCAGTTC				0.0	0.0	1.96033e+11	0.0	0.0	0.0
TRBV7-4	TRBJ2-7	ASSPSGRGTSS	GCCAGCAGCCCCAGCGGTCGGGGAACGAGCAGTAC				0.0	0.0	0.0	1.24432e+11	0.0	0.0
TRBV7-8	TRBJ2-2	ASSPRDSPLAGELF	GCCAGCAGCCCCAGGGACAGCCCTCTCGCCGGGGAGCTGTTT				0.0	0.0	0.0	1.52327e+12	0.0	0.0
TRBV5-4	TRBJ2-7	ASSPRDGAPTSS	GCCAGCAGCCCCAGGGACGGAGCTCCTACGAGCAGTAC				0.0	0.0	0.0	6.08633e+08	0.0	0.0
TRBV4-3	TRBJ1-1	ASSPRGMNTEAF	GCCAGCAGCCCCAGGGGCATGAACACTGAAGCTTTC				0.0	0.0	0.0	1.13442e+12	0.0	0.0
TRBV7-9	TRBJ2-6	ASSPRGPGANVLT	GCCAGCAGCCCCAGGGGGCCAGGGGCCAACGTCCTGACT				0.0	0.0	2.02872e+11	0.0	0.0	0.0
TRBV6-2	TRBJ2-7	ASSPRVHEQY	GCCAGCAGCCCCAGGGTCCACGAGCAGTAC				0.0	0.0	1.48165e+07	0.0	0.0	0.0
TRBV11-2	TRBJ1-4	ASSPRVRSEKLF	GCCAGCAGCCCCAGGGTGAGGAGCGAAAAACTGTTT				0.0	0.0	0.0	0.0	7.73203e+11	0.0
TRBV4-3	TRBJ1-5	ASSPMQNSNQPQH	GCCAGCAGCCCCATGCAGAATAGCAATCAGCCCCAGCAT				0.0	0.0	0.0	1.43705e+11	0.0	0.0
TRBV7-2	TRBJ2-3	ASSPQSGMVQIRS	GCCAGCAGCCCCCAATCCGGGATGGTACAGATACGCAGTAT				0.0	0.0	0.0	5.2241e+10	0.0	0.0
TRBV7-2	TRBJ2-3	ASSPQSGDGTDTQY	GCCAGCAGCCCCCAATCCGGGGATGGTACAGATACGCAGTAT				0.0	0.0	0.0	2.87917e+11	0.0	0.0
TRBV11-2	TRBJ2-3	ASSPHRAGLADTQY	GCCAGCAGCCCCCACCGGGCTGGACTAGCAGATACGCAGTAT				0.0	0.0	6.42807e+10	0.0	0.0	0.0
TRBV7-2	TRBJ2-2	ASSPQGTLNTGELF	GCCAGCAGCCCCCAGGGGACCCTGAACACCGGGGAGCTGTTT				0.0	0.0	0.0	7.77698e+09	0.0	0.0
TRBV6-2	TRBJ2-3	ASSPQGESTDTQY	GCCAGCAGCCCCCAGGGGGAGTCGACAGATACGCAGTAT				0.0	0.0	0.0	0.0	0.0	0.017770037862050444
TRBV5-6	TRBJ2-5	ASSPHLVEREWGDPV	GCCAGCAGCCCCCATTTAGTGGAGCGGGAGTGGGGAGACCCAGTAC				0.0	0.0	0.0	1.01439e+09	0.0	0.0
TRBV6-2	TRBJ1-2	ASSPPGAYRDSNYGYT	GCCAGCAGCCCCCCAGGGGCATACAGGGATTCTAACTATGGCTACACC				0.0	0.0	0.0	6.01871e+11	0.0	0.0
TRBV9	TRBJ2-7	ASSPP	GCCAGCAGCCCCCCCAC				0.0	0.0	0.0	1.25108e+11	0.0	0.0
[truncated: 4,012 more rows]
